# Supplementary material for: NUMB and NUMBL differences in gene regulation
Source: Oncotarget. 2018 Jan 11;9(10):9219–34. doi: 10.18632/oncotarget.24186 (PMC5823667; doi:10.18632/oncotarget.24186)
Supplement: Supplementary file 2 [file oncotarget-09-9219-s002.xlsx]

## Sheet: Supplementary Table 2
Supplementary Table 2. List of genes correlated to NUMB or NUMBL
Genes correlated to NUMBL			Genes correlated to NUMB
Positive correlation	Negative correlation		Positive correlation	Negative correlation
A2M-AS1	AAAS		ABCD4	ACBD6
AARS2	ABHD12		ACAD8	ADCK3
ABHD1	ABI1		ACIN1	ATF7IP
ABI2	ABT1		ACTN1	AUNIP
ACPT	ACAA2		ACTR10	BCL11A
ACTN3	ACAD8		ADCK1	BRIX1
ADAM33	ACOT13		ADCY7	C10orf2
ADAMTS6	ACP1		ADSSL1	C11orf31
ADGRA2	ADI1		AFF1	C12orf73
AFG3L1P	ADK		AHCYL2	C17orf89
AGAP3	AGA		AHNAK	CABLES2
AGAP4	AGK		ALAD	CACYBP
AGBL2	AHCY		ALDH6A1	CAMLG
AGBL3	AIFM1		ALKBH1	CCDC34
AHSA2	AIMP1		ALOX5	CCT4
AKAP6	AIMP2		ALS2CL	CDK4
ALKBH6	AK2		ANKRD9	COPRS
ALMS1	AK3		AP1G2	CPSF3
ANGPT1	AKR1A1		AP4S1	CRNKL1
ANKDD1A	AKTIP		APAF1	CSE1L
ANKHD1	ALAS1		APH1B	DAZAP1
ANKRD10-IT1	ALDH1B1		AQP3	DDX18
ANKRD11	ALG14		AREL1	DDX49
ANKRD13D	ALG5		ARF6	DGKE
ANKRD20A11P	ALG6		ARHGAP12	DIEXF
ANKRD36	ALG8		ARHGAP5	DSCC1
ANKRD36B	ALKBH7		ARHGDIB	DUT
ANKRD44-IT1	ANAPC10		ARID4A	EIF5B
ANKS3	ANXA4		ATG14	EPRS
ANP32A-IT1	AP1M2		ATG2B	ESF1
ARF1	AP3B1		ATP10D	EXOSC2
ARHGAP33	AP3M1		ATP6V1B2	EXOSC5
ARHGEF1	APEH		ATP6V1D	FBL
ARHGEF25	APEX1		ATP8B2	GCSH
ARID3A	APIP		ATP9B	GNAZ
ARL10	APPL2		ATXN3	GPATCH4
ARL6	ARFIP1		BAG5	GTPBP8
ASAP1-IT1	ARL2BP		BCL2L2	HAUS6
ASAP1-IT2	ARMC10		BCL9L	HINT1
ASB14	ARMT1		BHLHE41	HSPD1
ASH1L	ARPC1A		BMP2K	LINC00493
ATF7IP	ARPC5		BTBD6	LSM4
ATG16L2	ASCC1		BTBD7	LSM7
ATXN2	ASCC3		C14orf1	MAFG
AVIL	ASF1A		C14orf119	MCM2
BCORL1	ATG5		C14orf142	MRPL24
BMS1P5	ATIC		C14orf159	MRPL48
BMS1P6	ATL3		C14orf169	MTERF3
BRD4	ATP5C1		C16orf62	MYL6B
BRPF1	ATP5F1		C1RL	NDRG3
BTBD19	ATP5G3		C9orf152	NDUFA7
BTBD9	ATP5J		CA12	NDUFAB1
C14orf28	ATP5L		CALCOCO1	NDUFAF2
C1orf167	ATP6V0B		CAPN2	NDUFAF5
C1orf61	ATP6V0D1		CAPN9	NKRF
C20orf166-AS1	ATP6V1H		CARD6	NOP58
C21orf62-AS1	ATRAID		CASD1	NR2C2AP
C5orf56	BAG1		CCNK	NRTN
C8orf44	BANF1		CDC42BPB	NSMCE2
C9orf64	BCKDHB		CDKN2B	NT5C3B
CACNA1C	BID		CEP170B	NXT1
CACNA1G	BLOC1S2		CFI	OGDHL
CACNG7	BLOC1S4		CGRRF1	PEX16
CARMN	BRK1		CHD2	PRDM4
CBFA2T2	BSG		CHURC1	PRDX2
CBLB	BTD		CIPC	PSMA7
CCDC130	C11orf1		CITED2	PSMB4
CCDC136	C11orf58		CLASP2	PSMC3IP
CCDC14	C11orf73		CLEC16A	PWP1
CCDC144A	C12orf45		CLIP1	RAD51C
CCDC152	C14orf119		CLMN	RAE1
CCDC62	C14orf142		CMAHP	RANBP1
CCDC66	C14orf166		CNOT8	RFC4
CCDC84	C14orf2		COQ6	RPL14
CCDC9	C18orf21		CPEB3	RPL18
CCNL2	C19orf53		CPEB4	RPL23A
CCZ1B	C19orf70		CREB3L1	RPL24
CDAN1	C1GALT1C1		CSF1R	RPL30
CDC42-IT1	C1orf123		DAAM1	RPL37A
CDH10	C1QBP		DCAF5	RPL38
CDH22	C2orf47		DDX24	RPL39
CDK13	C4orf33		DHRS1	RPL7
CECR3	C5orf51		DHRS7	RPS10
CELF6	C7orf73		DLST	RPS15
CEP164	CAAP1		DMXL1	RPS16
CFAP44	CARHSP1		DNAL1	RPS21
CHRNE	CASP3		DOCK10	RPS7
CIC	CAT		DOCK4	RTKN
CLASP1	CCBL2		DOCK5	SLC5A6
CLEC11A	CCDC167		DOCK8	SNRPB
CLK2	CCDC25		DOCK9	SNRPG
CLK4	CCDC47		DOPEY2	SRXN1
CMBL	CCNB1		DPYD	STK35
CMTM5	CCNC		EIF2B2	TGIF2
COCH	CCNDBP1		EIF4E3	TIMM13
COL1A1	CCNG1		ELK3	TMA7
COL27A1	CCNH		ELMSAN1	TMEM5
COL7A1	CCT5		ENTPD5	TMEM99
COX1	CD164		EPB41L4A	TNPO2
COX3	CD58		ERH	TOMM20
CRAMP1	CDC42SE2		ETFDH	TRAP1
CREBRF	CDK4		ETS1	TULP3
CROCC	CHAC2		EVL	UBA52
CRTC2	CHCHD1		EXD2	UBE2S
CRYGS	CHCHD2		FAM179B	UTP18
CSAD	CHCHD3		FBXO34	WDR12
CTRC	CHCHD4		FCGR2C	WDR3
D21S2088E	CHMP1B		FCHO2	YWHAQ
DACT3	CHMP2B		FEM1C
DAPK1-IT1	CHTF8		FLI1
DBT	CHURC1		FNTB
DCAF8	CIAO1		FOS
DCHS1	CIAPIN1		FOXN3
DCLRE1C	CISD1		FOXP1
DDX11L2	CISD2		FRMD4B
DDX59	CLN3		FUT8
DEF8	CLPP		FYCO1
DENND4B	CLPTM1L		FZD1
DFNB59	CLTA		GAB1
DHFRL1	CMPK1		GALC
DICER1	CNBP		GALNT5
DIP2A	CNIH4		GANC
DLEU2	CNOT10		GMPR2
DLGAP4	CNOT8		GNA14
DMWD	COA1		GNG12
DNTT	COA3		GOLGA4
DOCK6	COG5		GOLGA5
DSTYK	COMMD1		GORASP1
DTX3	COMMD10		GPBP1L1
DVL2	COMMD8		GRAMD3
DZIP1L	COMT		GSKIP
EBF1	COPE		GSN
EDA	COPS2		GSTZ1
EFEMP2	COPS3		HEATR5A
EIF3C	COPS4		HECTD1
ELFN1	COPZ1		HERC3
ENGASE	COQ2		IFT43
ENOX1	COQ4		IKBIP
ENTHD2	COQ5		IL10RB
ERVH-4	COQ9		IL18
EXOC3L2	COX4I1		IL4R
EXTL3-AS1	COX5A		INPP4B
FAM106A	COX5B		IQGAP2
FAM118A	COX7A2L		IRF2
FAM160B2	COX8A		ISCA2
FAM161B	CRLS1		ITM2B
FAM184A	CSDE1		ITPK1
FAM193B	CSNK2B		JAK2
FAM228B	CSTF2		JDP2
FAM65A	CTDSPL2		JKAMP
FAM73B	CWC15		KAT2B
FAT3	CYB5R4		KCNK6
FBXL12	DAD1		KDM6A
FBXW4P1	DANCR		KHNYN
FDPSP2	DAP		KIAA0430
FGFR1	DAZAP2		KIAA1109
FITM1	DCTN3		KIF13B
FKSG49	DCTPP1		KLC1
FLJ16734	DDOST		KLF9
FLJ21369	DDX1		KLHDC1
FLJ33360	DDX21		KLHDC2
FLJ42627	DDX50		KTN1
FLJ45513	DENR		LGALS8
FLNC	DHPS		LIMA1
FMNL3	DHRS7		LOC100129034
FRG1BP	DHRS7B		LONRF3
FTX	DIRC2		LPXN
FZD2	DLAT		LRP10
GABBR1	DLD		MAN1A1
GABPB1-AS1	DNAJA1		MAP4K5
GALNTL6	DNAJA2		MARC2
GAST	DNAJB11		MARK3
GATAD2B	DNAJB9		MAX
GFRA1	DNAJC3		MBIP
GGA3	DPCD		MED6
GLI2	DPH5		MIER1
GLIS2	DPP3		MINK1
GLTSCR1	DPY30		MKNK1
GMEB2	DRAM2		MLPH
GNAO1	DRG1		MMP28
GNRH1	DYNLL1		MOAP1
GOLGA2P5	DYNLT1		MORC3
GON4L	EBPL		MPP5
GP1BA	ECD		MR1
GP6	ECE2		MS4A7
GPATCH2L	ECHS1		MTA1
GPC1	EEF1E1		MTM1
GPR1	EIF2B3		MYH9
GPR156	EIF2S1		MYOF
GPR161	EIF3D		MYSM1
GPR20	EIF3J		NCKAP1L
GPR88	EIF4E		NDST1
GPRASP1	EIF4H		NEDD9
GPRIN2	EMC3		NEK9
GPSM1	EMC7		NFKBIZ
GRIK5	ERP29		NIPBL
GTF2H2B	ERP44		NPC2
GTSE1	ETF1		NRDE2
GUCA1B	ETHE1		NRP1
GUSBP4	EXOSC1		NTN4
HAUS2	EXOSC9		OXA1L
HAUS5	FAHD1		PARP3
HCRP1	FAM103A1		PCNX4
HDAC7	FAM118B		PDCD6IP
HDGFRP2	FAM120AOS		PEAK1
HEATR1	FAM192A		PEAR1
HECTD4	FAM49B		PHKB
HIF3A	FAM60A		PIGH
HNRNPH1	FAM96A		PJA2
HOXB-AS1	FAM98B		PLEK2
HOXC8	FARS2		PLEKHG3
HOXD8	FBXO8		PLSCR4
HSD17B7	FCHO2		PLXDC2
HSPA12B	FDX1		PLXNC1
HSPB6	FH		PNMA1
HSPG2	FIBP		PNRC1
HTR2A	FNDC3A		POLR3GL
HTRA3	FUCA2		PPP1R13B
IGF1R	FYTTD1		PPP1R13L
IKZF4	GADD45GIP1		PPP1R3E
INAFM1	GBAS		PPP2R5C
INO80D	GDI2		PPP2R5E
INPP5E	GFPT1		PPP4R1
INSR	GHITM		PPP4R3A
IRF2BP2	GIN1		PRDM2
IRS4	GLOD4		PRKAA1
ITPKC	GLRX3		PRKCH
ITSN1	GLRX5		PRPF39
JRK	GMDS		PRRC1
KANSL1	GMPR2		PSEN1
KANSL1L	GNAI3		PSMA3-AS1
KCNIP2	GPKOW		PTGR2
KCNJ14	GPR160		PTPN21
KCNQ1OT1	GRAMD3		PTPRE
KCNT2	GRPEL1		PYGL
KDM5A	GRSF1		RAB27A
KDM6B	GSTCD		RAB2B
KIAA0485	GTF2A2		RAP1A
KIAA0556	GTF2B		RBM25
KIAA0754	GUCD1		RBMS2
KIAA1462	H2AFV		RCOR1
KIAA1841	HACD3		RDH11
KIAA2026	HAT1		RETSAT
KIFC2	HAX1		RHOA
KLF3-AS1	HBS1L		RIPK1
KLF7	HCCS		RIPK3
KMT2A	HDDC2		RNASE4
KMT2B	HEXB		RNF11
KMT2D	HLA-DRA		RNF141
KMT2E	HN1		RNF144B
KRBA2	HN1L		RNF19B
LAMB2P1	HNRNPAB		RPS6KA5
LCA5	HNRNPC		SAV1
LENG8	HNRNPLL		SCARF1
LHX4-AS1	HS2ST1		SCFD1
LIMS1	HSP90AB1		SCP2
LIMS2	HSPA9		SEC16B
LIN37	IDH1		SEC23A
LINC00342	IDH3A		SEC23IP
LINC00475	IFRD2		SEC24D
LINC00572	IGBP1		SEC31A
LINC00597	IK		SEL1L
LINC00636	ILF2		SERINC1
LINC00685	IMMT		SERPINB1
LINC00702	IMP3		SETD3
LINC00937	IMPDH2		SETD7
LINC01126	ISOC2		SGMS1
LINC01134	ITFG1		SGPP1
LINC01231	ITM2B		SH2B3
LINC01362	JAGN1		SIAE
LINC01550	KAT5		SLC1A1
LL0XNC01-250H12.3	KBTBD4		SLC25A30
LMBR1L	KDELR2		SLC38A6
LOC100129406	KDM1B		SLC39A9
LOC100129550	KIF2A		SLFN11
LOC100130264	KXD1		SNAP23
LOC100130428	LAMP2		SNRK
LOC100130429	LAMTOR1		SNW1
LOC100131541	LAMTOR3		SNX1
LOC100131581	LAMTOR4		SNX2
LOC100132057	LAP3		SNX6
LOC100133039	LINC00493		SOCS4
LOC100133315	LMAN1		SOS2
LOC100134445	LMBR1		SPATA7
LOC100134822	LMBRD1		SPRED1
LOC100190986	LRP10		SPTAN1
LOC100289058	LRRC42		SPTLC2
LOC100289333	LRRC59		SRSF5
LOC100291323	LSM2		STRN3
LOC100505549	LSM3		STX12
LOC100505915	LTA4H		SUCLG2
LOC100506282	LYRM4		SUSD6
LOC100507156	M6PR		SWAP70
LOC100507311	MAD2L1BP		SYNE2
LOC100996255	MAGT1		SYNJ1
LOC101927020	MANF		TBC1D2
LOC101927451	MAPK13		TC2N
LOC101927770	MAPKAPK5		TECPR2
LOC101928844	MARCH5		TEP1
LOC101928988	MARS2		TINF2
LOC101929280	MAT2B		TLN1
LOC101929325	MCAT		TLR3
LOC101929681	MCCC1		TM9SF1
LOC102723661	MCCC2		TMED10
LOC102724275	MCEE		TMEM173
LOC102724356	MCM3		TMEM2
LOC102724434	MCRS1		TMEM251
LOC102724927	MCTS1		TMEM30B
LOC142937	MDH1		TMOD3
LOC145474	MDH2		TNKS1BP1
LOC149373	MED17		TOX4
LOC155060	MED21		TPCN1
LOC286272	MED31		TPK1
LOC339988	MESDC2		TPM4
LOC340085	METTL21A		TRAF6
LOC388692	MFF		TRAM2
LOC441081	MFSD3		TRAPPC11
LOC55338	MGST2		TRAPPC6B
LOC646014	MIS18A		TRIM22
LOC646268	MMADHC		TRIM5
LOC646762	MMGT1		TRIM6
LOC647070	MOCS2		TRIP11
LOC654342	MPHOSPH6		TRPM4
LOC728061	MPND		TTC39B
LOC728392	MPV17		TTC8
LOC91548	MRFAP1L1		TTLL5
LRRC37A2	MRPL1		TXNIP
LRRC4C	MRPL10		UBR7
LRRC69	MRPL11		UNC13B
LRRFIP1	MRPL13		VAMP2
LRRIQ1	MRPL14		VEZT
LTBP4	MRPL18		VIPAS39
LUC7L	MRPL21		VTI1B
LZTS2	MRPL27		WDFY3
MAATS1	MRPL3		WDR20
MAGI2	MRPL34		YLPM1
MALAT1	MRPL35		YWHAH
MAMSTR	MRPL37		YY1
MAN1B1-AS1	MRPL38		ZBTB1
MAP1A	MRPL39		ZBTB25
MAP1LC3A	MRPL4		ZBTB6
MAPK8IP3	MRPL42		ZC3H14
MAPKBP1	MRPL44		ZC3H7A
MAPT	MRPL46		ZEB2
MAST2	MRPL49		ZFP36L1
MAU2	MRPL50		ZFYVE1
MB21D1	MRPL51		ZFYVE21
MBD4	MRPL52		ZFYVE26
MBD6	MRPL54		ZNF839
MCM3AP-AS1	MRPS12
MDM4	MRPS14
MED13L	MRPS15
MED26	MRPS16
MEF2D	MRPS18C
MEG3	MRPS22
MEGF8	MRPS23
MFSD4B	MRPS27
MGC24103	MRPS28
MGC57346	MRPS36
MIAT	MRPS6
MINOS1P1	MRPS7
MIRLET7BHG	MRPS9
MNT	MSH2
MORC2	MTCH2
MPP2	MTFMT
MPP3	MTFR1L
MRC2	MVD
MSANTD2	MYC
MTMR9	MYDGF
MVK	MZT1
MYBBP1A	N6AMT1
MYH11	NACA
MYO15B	NCBP1
MZF1	NCLN
MZT2B	NDUFA1
NAALAD2	NDUFA12
NACAP1	NDUFA8
NAT16	NDUFAB1
NAV1	NDUFB10
NBEAL1	NDUFS1
NCAM1	NDUFS3
NCOA3	NDUFV2
NCOR2	NDUFV3
ND4	NEDD8
NEK8	NEU1
NFASC	NFU1
NFATC2IP	NHP2
NFIC	NIPA2
NINL	NMI
NISCH	NNT
NKPD1	NOA1
NKTR	NOB1
NKX3-2	NOL12
NLGN2	NOP10
NLN	NRBF2
NOTCH1	NSA2
NOTCH2NL	NSF
NPCDR1	NUDCD2
NPHP3	NUDT21
NPIPA1	NUDT5
NPTN-IT1	NUDT9
NRF1	NUP93
NRXN1	NUS1
NSUN6	OCIAD1
NTRK3	ODC1
NUAK1	ORMDL3
NUCKS1	OSTC
NUDT10	P4HB
NUP214	PARP1
OR1I1	PARPBP
ORAI2	PCBD1
OSBPL7	PCBP1
PABPN1	PCBP2
PAPLN	PDCD10
PAPPA2	PDCD2L
PAQR7	PDIA3
PCBP1-AS1	PDIA6
PCDHB16	PDXDC1
PCDHGA8	PEX2
PCED1A	PEX3
PDCD7	PEX7
PDCL	PFN1
PDE4C	PGK1
PECR	PGM3
PGF	PHB
PHAX	PHB2
PHBP19	PHF5A
PIP4K2B	PIGF
PKD1	PIGP
PKD1P1	PIGV
PLA2G4C	PITHD1
PLA2G4F	PKM
PLA2G5	PLGRKT
PLA2G6	PLPP2
PLA2R1	PLRG1
PLAC8L1	PLS1
PLAC9	PNPLA4
PLCG1	POLE3
PLEC	POLR1D
PLEKHG2	POLR2D
PLEKHG5	POLR2G
PLIN5	POLR2K
PLXND1	POLR3K
PMS2P5	POMP
PODNL1	POP5
POLR2J4	PPA1
POMT2	PPA2
POU2F1	PPCS
PPM1F	PPIF
PPP1R12C	PPIL1
PPP6R2	PPP1CA
PRKAG3	PPP1R7
PRKD2	PRADC1
PROSER3	PRDX1
PRR11	PRDX3
PRR12	PRDX4
PRR29	PREB
PRRT2	PRELID1
PSMD6-AS2	PRKAG1
PTCHD1	PRKAG2
PTPDC1	PRKRA
PVR	PRMT2
PWAR6	PRMT5
PYGO2	PRPF18
RAB11FIP3	PRPF38A
RAB11FIP5	PRRC1
RAB12	PRRG4
RAB6B	PSMA1
RAD51-AS1	PSMA2
RAI1	PSMA3
RALGDS	PSMA4
RAPH1	PSMA5
RASA2	PSMB2
RASAL2	PSMB5
RBM41	PSMB6
RCN3	PSMC3
RDH5	PSMD10
RFPL3	PSMD6
RFPL3S	PSMD7
RFX1	PSMD9
RHBDF1	PSME3
RILPL1	PSMG2
RNASEH2B	PTGES2
RORB	PTPN3
RPA4	PXMP2
RPL23AP32	QDPR
RPL32P3	RAB11A
RPS16P5	RAB18
RRN3P3	RAB21
RUFY2	RAB5C
RUFY3	RAB9A
RUNX1-IT1	RABGGTB
RYR3	RAD23B
SAMD4B	RANBP1
SCARA3	RARS
SCARNA17	RBBP4
SCRG1	RBM12
SEMA3F	RBM45
SEPSECS-AS1	RBM7
SEPT3	RBX1
SETD1B	RCHY1
SETD5	RCOR1
SFSWAP	RDH10
SGCD	REPS1
SGK494	RFC1
SGSM2	RFWD2
SH2B2	RHOA
SHANK3	RIOK2
SHC4	RITA1
SIN3B	RMDN1
SIRT2	RNASEH2A
SKI	RNF113A
SLC12A5	RNF181
SLC22A17	RNF220
SLC22A3	RNF34
SLC23A3	RNF7
SLC25A16	RPA3
SLC25A34	RPF1
SLC26A10	RPP30
SLC26A11	RSL24D1
SLC26A6	RTCA
SLC35E1	RTN4IP1
SLC35G1	SAMM50
SLFN5	SAP18
SMA4	SAR1B
SMG1P5	SCO1
SNORD114-3	SCOC
SNORD89	SCYL2
SNRK-AS1	SDAD1
SNRNP70	SDHAF2
SNRPN	SDHB
SNX22	SDHC
SNX29	SEC11C
SNX29P2	SEC13
SPDYE2	SELK
SPEG	SELT
SPEM1	SEPSECS
SPG7	SERP1
SPSB3	SERPINB1
SRGAP1	SETD7
SRGAP2	SF3B5
SRGAP2C	SF3B6
SRRM2	SFT2D1
SRSF11	SH3GLB1
SSBP3-AS1	SIVA1
SSC5D	SKIV2L2
ST3GAL2	SLC25A3
ST3GAL3	SLC25A39
STARD9	SLC25A4
STK36	SLC29A1
STX17-AS1	SLC30A5
SUPT5H	SLC30A9
SUZ12P1	SLC35A5
SYDE1	SLC35B1
SYDE2	SLC44A3
SYMPK	SLIRP
TAF1C	SMARCAD1
TAPT1-AS1	SMIM12
TAS2R14	SMIM15
TBX19	SMIM20
TCF4	SMYD2
TCF7	SNRNP25
TFAP2E	SNRPD3
TGFB1I1	SNRPF
THBS3	SNU13
THSD7A	SNX14
TJAP1	SNX17
TMEM106A	SNX2
TMEM200B	SPCS1
TMEM212	SPG21
TMEM241	SPINT1
TMEM86B	SPPL2A
TMEM91	SPRYD4
TNK2	SRP14
TNPO1	SRP72
TNRC6B	SRSF8
TNRC6C-AS1	SSBP1
TPR	SSR1
TPT1-AS1	SSR2
TRAPPC3L	SSR3
TRIM11	SSR4
TRIM46	ST13
TRIM61	STARD10
TRIM66	STOML2
TRMT10B	SUCLA2
TROVE2	SUCLG1
TRPC1	SURF4
TRPC3	SYAP1
TSC1	SYNCRIP
TSPAN9	SYS1
TSPYL2	TAF12
TTF1	TARDBP
TUBA1A	TBC1D14
TULP3	TBC1D7
U2AF2	TFDP1
UACA	THAP6
UBXN2A	THYN1
UBXN7	TIMMDC1
UBXN7-AS1	TM9SF2
ULBP1	TM9SF3
UNKL	TM9SF4
USP12	TMED10
USP19	TMED2
USP4	TMED5
UVSSA	TMEM109
WDFY2	TMEM126A
WDPCP	TMEM126B
WDR27	TMEM128
WDR81	TMEM141
WDR90	TMEM14B
WHSC1L1	TMEM14C
WIPF3	TMEM167A
WIZ	TMEM18
WNT2B	TMEM185B
XRCC2	TMEM243
ZBTB17	TMEM248
ZBTB20	TMEM251
ZBTB37	TMEM258
ZBTB4	TMEM261
ZBTB43	TMEM33
ZBTB46	TMEM50A
ZC2HC1A	TMEM59
ZC3H7B	TMEM70
ZDHHC8	TMPO
ZFHX4	TMX2
ZFP14	TOMM22
ZMIZ1-AS1	TPMT
ZNF136	TRAPPC3
ZNF141	TRIAP1
ZNF148	TRIM27
ZNF160	TRMT10C
ZNF236	TSN
ZNF248	TSPAN6
ZNF264	TSPO
ZNF333	TTC1
ZNF337	TTC19
ZNF37BP	TTC27
ZNF397	TUBB
ZNF431	TUFM
ZNF44	TUSC2
ZNF444	TXN2
ZNF48	TXNDC12
ZNF486	UBAC1
ZNF496	UBE2D2
ZNF514	UBE2D3
ZNF519	UBE2G1
ZNF540	UBE2J1
ZNF548	UBE2K
ZNF562	UBE2L3
ZNF563	UBE2N
ZNF565	UBE2S
ZNF573	UCHL5
ZNF577	UGP2
ZNF587	UNC50
ZNF592	UQCR10
ZNF611	UQCRC1
ZNF652	UQCRFS1
ZNF662	USP39
ZNF669	UTP3
ZNF767P	UXT
ZNF777	VBP1
ZNF780B	VDAC1
ZNF785	VDAC2
ZNF791	VIMP
ZNF793	VPS25
ZNF805	VPS26A
ZNF808	VPS29
ZNF83	VTA1
ZNF843	VTI1B
ZNF862	WBSCR22
ZNRD1ASP	WDR74
ZP4	WDR83OS
ZRSR2	WRNIP1
ZSCAN30	XPO7
	XRCC4
	XRCC5
	XRN2
	YIF1A
	YIPF3
	YWHAH
	ZCCHC9
	ZDHHC4
	ZFAND1
	ZFP91
	ZMPSTE24
	ZMYM6
	ZNF622
	ZNF644
	ZNF706
	ZNRD1
	ZSWIM7
