# Supplementary material for: NUMB and NUMBL differences in gene regulation
Source: Oncotarget. 2018 Jan 11;9(10):9219–34. doi: 10.18632/oncotarget.24186 (PMC5823667; doi:10.18632/oncotarget.24186)
Supplement: Supplementary file 3 [file oncotarget-09-9219-s003.xlsx]

## Sheet: Supplementary Table 4
Supplementary Table 4. GO and Reactome Pathway terms obtained from genes positively correlated with NUMBL.
Analysis Type: PANTHER Overrepresentation Test (release 20170413)
Annotation Version and Release Date: GO Ontology database Released 2017-10-23
Displaying only results with P<0.05
GO biological process complete	Gene Total Number	Found Genes	expected	Fold Enrichment	+/-	P value
transcription, DNA-templated	2593	126	66.79	1.89	+	1.31x10-8
cellular macromolecule biosynthetic process	3678	137	94.74	1.45	+	0.0286
macromolecule biosynthetic process	3744	141	96.44	1.46	+	0.0105
nucleic acid-templated transcription	2594	126	66.82	1.89	+	1.35x10-8
RNA biosynthetic process	2603	126	67.05	1.88	+	1.71x10-8
RNA metabolic process	3455	146	88.99	1.64	+	3.86x10-6
nucleic acid metabolic process	3986	155	102.67	1.51	+	2.98x10-4
nucleobase-containing compound metabolic process	4548	166	117.15	1.42	+	5.47x10-3
heterocycle metabolic process	4725	168	121.71	1.38	+	0.0237
cellular aromatic compound metabolic process	4761	169	122.63	1.38	+	0.0241
nucleobase-containing compound biosynthetic process	2951	131	76.01	1.72	+	1.94x10-6
organic cyclic compound biosynthetic process	3158	135	81.34	1.66	+	1.11x10-5
heterocycle biosynthetic process	3020	131	77.79	1.68	+	8.58x10-6
cellular nitrogen compound biosynthetic process	3472	134	89.43	1.50	+	5.75x10-3
aromatic compound biosynthetic process	3024	132	77.89	1.69	+	4.83x10-6
gene expression	3763	148	96.93	1.53	+	3.46x10-4
regulation of transcription, DNA-templated	3675	143	94.66	1.51	+	1.25x10-3
regulation of cellular macromolecule biosynthetic process	4110	153	105.87	1.45	+	5.92x10-3
regulation of cellular biosynthetic process	4416	163	113.75	1.43	+	3.59x10-3
regulation of biosynthetic process	4487	165	115.58	1.43	+	3.73x10-3
regulation of cellular process	10750	329	276.90	1.19	+	0.0367
regulation of macromolecule biosynthetic process	4216	156	108.60	1.44	+	6.29x10-3
regulation of gene expression	4618	166	118.95	1.40	+	0.0144
regulation of nucleic acid-templated transcription	3699	143	95.28	1.50	+	1.85x10-3
regulation of RNA biosynthetic process	3708	144	95.51	1.51	+	1.25x10-3
regulation of RNA metabolic process	3904	154	100.56	1.53	+	1.30x10-4
regulation of nucleobase-containing compound metabolic process	4283	163	110.32	1.48	+	4.77x10-4
Unclassified	3561	73	91.72	0.80	-	0.0
Analysis Type: PANTHER Overrepresentation Test (release 20170413)
Annotation Version and Release Date: PANTHER version 13.0 Released 2017-11-12
Displaying only results with p<0.05
GO molecular function complete	Gene Total Number	Found Genes	expected	Fold Enrichment	+/-	P value
DNA binding	2498	110	64.34	1.71	+	4.75x10-5
nucleic acid binding	4081	150	105.12	1.43	+	6.17x10-3
binding	14867	436	382.94	1.14	+	4.16x10-4
metal ion binding	4168	165	107.36	1.54	+	8.32x10-6
cation binding	4258	167	109.68	1.52	+	1.25x10-5
Unclassified	3551	60	91.47	0.66	-	0.0
Analysis Type: PANTHER Overrepresentation Test (release 20170413)
Annotation Version and Release Date: PANTHER version 13.0 Released 2017-11-12
Displaying only results with p<0.05
GO cellular component complete	Gene Total Number	Found Genes	expected	Fold Enrichment	+/-	P value
nucleus	7127	239	183.58	1.30	+	6.75x10-4
intracellular	14585	418	375.68	1.11	+	0.0435
Unclassified	2449	52	63.08	0.82	-	0.0
secretory vesicle	950	6	24.47	0.25	-	8.88x10-3
Analysis Type: PANTHER Overrepresentation Test (release 20170413)
Annotation Version and Release Date: PANTHER version 13.0 Released 2017-11-12
Displaying only results with p<0.05
PANTHER GO-Slim Biological Process	#	#	expected	Fold Enrichment	+/-	P value
Unclassified	10635	279	273.94	1.02	+	0.0
Analysis Type: PANTHER Overrepresentation Test (release 20170413)
Annotation Version and Release Date: PANTHER version 13.0 Released 2017-11-12
Displaying only results with p<0.05
PANTHER GO-Slim Molecular Function	Gene Total Number	Found Genes	expected	Fold Enrichment	+/-	P value
Unclassified	12190	317	313.99	1.01	+	0.0
Analysis Type: PANTHER Overrepresentation Test (release 20170413)
Annotation Version and Release Date: PANTHER version 13.0 Released 2017-11-12
Displaying only results with p<0.05
PANTHER GO-Slim Cellular Component	Gene Total Number	Found Genes	expected	Fold Enrichment	+/-	P value
Unclassified	14246	366	366.95	1.00	-	0.0
Analysis Type: PANTHER Overrepresentation Test (release 20170413)
Annotation Version and Release Date: PANTHER version 13.0 Released 2017-11-12
Displaying only results with p<0.05
PANTHER Pathways	Gene Total Number	Found Genes	expected	Fold Enrichment	+/-	P value
Unclassified	18605	466	479.23	0.97	-	0.0
Analysis Type: PANTHER Overrepresentation Test (release 20170413)
Annotation Version and Release Date: PANTHER version 13.0 Released 2017-11-12
Displaying only results with p<0.05
PANTHER Protein Class	Gene Total Number	Found Genes	expected	Fold Enrichment	+/-	P value
Unclassified	13054	357	336.25	1.06	+	0.0
Reactome pathways
Displaying only results with p<0.05, FDR<0.05
Pathway name	Entities found	Entities total	Entities ratio	Entities pValue	Entities FDR
None
