# Supplementary material for: NUMB and NUMBL differences in gene regulation
Source: Oncotarget. 2018 Jan 11;9(10):9219–34. doi: 10.18632/oncotarget.24186 (PMC5823667; doi:10.18632/oncotarget.24186)
Supplement: Supplementary file 4 [file oncotarget-09-9219-s004.xlsx]

## Sheet: Supplementary Table 5
Supplementary Table 5. GO and Reactome Pathway terms obtained from genes negatively correlated with NUMBL.
Analysis Type: PANTHER Overrepresentation Test (release 20170413)
Annotation Version and Release Date: GO Ontology database Released 2017-10-23
Displaying only results with p<0.05
GO biological process complete	Gene Total Number	Found Genes	expected	Fold Enrichment	+/-	P value
mitochondrial translational elongation	86	39	2.91	13.40	+	1.24x10-26
mitochondrial translation	108	40	3.65	10.95	+	3.89x10-24
mitochondrial gene expression	124	41	4.20	9.77	+	5.74x10-23
gene expression	3763	210	127.33	1.65	+	2.35x10-10
macromolecule metabolic process	7766	348	262.78	1.32	+	4.16x10-7
organic substance metabolic process	9511	451	321.82	1.40	+	1.53x10-18
metabolic process	9949	477	336.65	1.42	+	1.95x10-22
translation	383	70	12.96	5.40	+	1.49x10-25
cellular protein metabolic process	3747	217	126.79	1.71	+	1.22x10-12
protein metabolic process	4464	236	151.05	1.56	+	9.66x10-10
organonitrogen compound metabolic process	5533	312	187.22	1.67	+	4.40x10-20
nitrogen compound metabolic process	8629	418	291.98	1.43	+	1.32x10-17
primary metabolic process	9151	433	309.64	1.40	+	1.06x10-16
cellular macromolecule metabolic process	7017	330	237.43	1.39	+	3.98x10-9
cellular metabolic process	9022	452	305.28	1.48	+	1.43x10-24
cellular process	15042	602	508.98	1.18	+	1.61x10-12
cellular macromolecule biosynthetic process	3678	183	124.45	1.47	+	2.21x10-4
macromolecule biosynthetic process	3744	184	126.69	1.45	+	4.86x10-4
organic substance biosynthetic process	4764	247	161.20	1.53	+	1.57x10-9
biosynthetic process	4832	253	163.50	1.55	+	2.02x10-10
cellular biosynthetic process	4672	247	158.09	1.56	+	1.69x10-10
peptide biosynthetic process	410	72	13.87	5.19	+	2.43x10-25
peptide metabolic process	538	80	18.20	4.39	+	7.64x10-24
cellular amide metabolic process	696	91	23.55	3.86	+	1.23x10-23
cellular nitrogen compound metabolic process	5175	304	175.11	1.74	+	3.02x10-22
organonitrogen compound biosynthetic process	1434	131	48.52	2.70	+	4.80x10-21
amide biosynthetic process	480	74	16.24	4.56	+	9.98x10-23
cellular nitrogen compound biosynthetic process	3472	190	117.48	1.62	+	4.17x10-8
translational elongation	121	43	4.09	10.50	+	1.91x10-25
mitochondrial translational termination	88	39	2.98	13.10	+	2.85x10-26
translational termination	96	42	3.25	12.93	+	2.79x10-28
cellular protein complex disassembly	129	43	4.36	9.85	+	2.34x10-24
protein complex disassembly	187	50	6.33	7.90	+	1.73x10-24
protein complex subunit organization	1313	128	44.43	2.88	+	6.04x10-23
macromolecular complex subunit organization	1762	158	59.62	2.65	+	1.30x10-25
cellular component organization	5306	286	179.54	1.59	+	1.44x10-14
cellular component organization or biogenesis	5528	301	187.05	1.61	+	1.57x10-16
macromolecular complex disassembly	219	53	7.41	7.15	+	4.08x10-24
cellular component disassembly	417	61	14.11	4.32	+	4.44x10-17
tricarboxylic acid cycle	31	13	1.05	12.39	+	8.92x10-7
citrate metabolic process	35	13	1.18	10.98	+	3.82x10-6
tricarboxylic acid metabolic process	39	13	1.32	9.85	+	1.38x10-5
carboxylic acid metabolic process	872	64	29.51	2.17	+	9.33x10-5
oxoacid metabolic process	980	64	33.16	1.93	+	5.59x10-3
organic acid metabolic process	997	64	33.74	1.90	+	9.86x10-3
small molecule metabolic process	1817	124	61.48	2.02	+	6.43x10-10
aerobic respiration	60	17	2.03	8.37	+	5.24x10-7
cellular respiration	167	34	5.65	6.02	+	2.61x10-12
energy derivation by oxidation of organic compounds	240	39	8.12	4.80	+	2.41x10-11
generation of precursor metabolites and energy	313	47	10.59	4.44	+	6.24x10-13
oxidation-reduction process	937	83	31.71	2.62	+	3.28x10-11
regulation of cellular amino acid metabolic process	62	16	2.10	7.63	+	7.16x10-6
regulation of cellular amine metabolic process	81	16	2.74	5.84	+	2.86x10-4
inner mitochondrial membrane organization	40	10	1.35	7.39	+	0.0138
mitochondrial membrane organization	127	23	4.30	5.35	+	1.60x10-6
mitochondrion organization	436	61	14.75	4.13	+	3.74x10-16
organelle organization	3168	173	107.20	1.61	+	6.66x10-7
membrane organization	903	65	30.55	2.13	+	1.46x10-4
ATP biosynthetic process	41	10	1.39	7.21	+	0.0171
nucleoside phosphate metabolic process	524	54	17.73	3.05	+	1.15x10-8
organophosphate metabolic process	989	74	33.46	2.21	+	2.65x10-6
phosphorus metabolic process	2204	120	74.58	1.61	+	1.31x10-3
phosphate-containing compound metabolic process	2112	114	71.46	1.60	+	4.37x10-3
nucleobase-containing small molecule metabolic process	575	55	19.46	2.83	+	1.17x10-7
nucleobase-containing compound metabolic process	4548	226	153.89	1.47	+	2.03x10-6
organic cyclic compound metabolic process	4985	245	168.68	1.45	+	6.32x10-7
heterocycle metabolic process	4725	237	159.88	1.48	+	2.13x10-7
cellular aromatic compound metabolic process	4761	236	161.10	1.46	+	7.84x10-7
nucleotide metabolic process	518	54	17.53	3.08	+	7.43x10-9
carbohydrate derivative metabolic process	1092	80	36.95	2.17	+	1.26x10-6
ribose phosphate metabolic process	396	48	13.40	3.58	+	7.77x10-10
ribonucleotide metabolic process	381	48	12.89	3.72	+	1.95x10-10
purine-containing compound metabolic process	421	48	14.25	3.37	+	6.71x10-9
purine nucleotide metabolic process	384	47	12.99	3.62	+	1.01x10-9
purine ribonucleotide metabolic process	366	47	12.38	3.80	+	1.86x10-10
purine ribonucleoside triphosphate biosynthetic process	53	11	1.79	6.13	+	0.0247
purine ribonucleoside triphosphate metabolic process	234	41	7.92	5.18	+	3.73x10-13
ribonucleoside triphosphate metabolic process	239	41	8.09	5.07	+	7.60x10-13
nucleoside triphosphate metabolic process	260	44	8.80	5.00	+	9.06x10-14
purine nucleoside triphosphate metabolic process	241	42	8.15	5.15	+	1.85x10-13
purine nucleoside triphosphate biosynthetic process	54	12	1.83	6.57	+	4.37x10-3
nucleoside triphosphate biosynthetic process	69	14	2.33	6.00	+	1.49x10-3
ATP metabolic process	204	37	6.90	5.36	+	4.52x10-12
purine ribonucleoside monophosphate metabolic process	247	43	8.36	5.14	+	7.92x10-14
purine nucleoside monophosphate metabolic process	248	43	8.39	5.12	+	9.14x10-14
nucleoside monophosphate metabolic process	274	44	9.27	4.75	+	5.88x10-13
ribonucleoside monophosphate metabolic process	259	44	8.76	5.02	+	7.89x10-14
purine ribonucleoside monophosphate biosynthetic process	65	14	2.20	6.37	+	7.28x10-4
purine nucleoside monophosphate biosynthetic process	65	14	2.20	6.37	+	7.28x10-4
nucleoside monophosphate biosynthetic process	87	15	2.94	5.10	+	4.18x10-3
ribonucleoside monophosphate biosynthetic process	77	15	2.61	5.76	+	9.11x10-4
regulation of transcription from RNA polymerase II promoter in response to hypoxia	79	18	2.67	6.73	+	4.50x10-6
cellular response to hypoxia	187	26	6.33	4.11	+	2.60x10-5
cellular response to decreased oxygen levels	194	27	6.56	4.11	+	1.27x10-5
cellular response to oxygen levels	210	28	7.11	3.94	+	1.59x10-5
response to oxygen levels	371	36	12.55	2.87	+	3.01x10-4
response to decreased oxygen levels	349	33	11.81	2.79	+	1.98x10-3
response to hypoxia	341	32	11.54	2.77	+	3.55x10-3
cellular response to stress	1602	115	54.21	2.12	+	2.30x10-10
regulation of transcription from RNA polymerase II promoter in response to stress	115	18	3.89	4.63	+	1.27x10-3
regulation of DNA-templated transcription in response to stress	121	18	4.09	4.40	+	2.63x10-3
mitochondrial electron transport, NADH to ubiquinone	49	11	1.66	6.63	+	0.0118
respiratory electron transport chain	112	23	3.79	6.07	+	1.42x10-7
electron transport chain	115	23	3.89	5.91	+	2.37x10-7
mitochondrial ATP synthesis coupled electron transport	91	22	3.08	7.14	+	1.78x10-8
ATP synthesis coupled electron transport	92	22	3.11	7.07	+	2.20x10-8
oxidative phosphorylation	100	25	3.38	7.39	+	2.71x10-10
negative regulation of ubiquitin-protein ligase activity involved in mitotic cell cycle	72	16	2.44	6.57	+	5.75x10-5
regulation of ubiquitin-protein ligase activity involved in mitotic cell cycle	73	16	2.47	6.48	+	6.95x10-5
regulation of ubiquitin protein ligase activity	94	17	3.18	5.34	+	3.76x10-4
regulation of ubiquitin-protein transferase activity	125	19	4.23	4.49	+	8.97x10-4
regulation of protein ubiquitination	266	28	9.00	3.11	+	2.06x10-3
regulation of protein modification by small protein conjugation or removal	293	28	9.91	2.82	+	0.0132
mitotic cell cycle process	647	47	21.89	2.15	+	0.0118
negative regulation of ubiquitin protein ligase activity	79	16	2.67	5.99	+	2.04x10-4
negative regulation of ubiquitin-protein transferase activity	86	16	2.91	5.50	+	6.40x10-4
negative regulation of protein ubiquitination	140	19	4.74	4.01	+	4.85x10-3
negative regulation of protein modification by small protein conjugation or removal	152	19	5.14	3.69	+	0.0159
cell redox homeostasis	73	16	2.47	6.48	+	6.95x10-5
SCF-dependent proteasomal ubiquitin-dependent protein catabolic process	73	16	2.47	6.48	+	6.95x10-5
proteasome-mediated ubiquitin-dependent protein catabolic process	296	31	10.02	3.10	+	5.25x10-4
proteasomal protein catabolic process	322	31	10.90	2.85	+	3.16x10-3
proteolysis involved in cellular protein catabolic process	557	45	18.85	2.39	+	1.18x10-3
cellular protein catabolic process	584	47	19.76	2.38	+	6.90x10-4
protein catabolic process	637	48	21.55	2.23	+	3.30x10-3
macromolecule catabolic process	993	68	33.60	2.02	+	4.39x10-4
organic substance catabolic process	1649	102	55.80	1.83	+	3.06x10-5
catabolic process	1943	120	65.75	1.83	+	1.05x10-6
organonitrogen compound catabolic process	986	65	33.36	1.95	+	3.30x10-3
cellular macromolecule catabolic process	856	65	28.96	2.24	+	1.96x10-5
cellular catabolic process	1648	113	55.76	2.03	+	7.64x10-9
ubiquitin-dependent protein catabolic process	494	42	16.72	2.51	+	8.17x10-4
modification-dependent protein catabolic process	500	43	16.92	2.54	+	4.20x10-4
modification-dependent macromolecule catabolic process	509	44	17.22	2.55	+	2.54x10-4
mitochondrial respiratory chain complex I assembly	65	14	2.20	6.37	+	7.28x10-4
NADH dehydrogenase complex assembly	65	14	2.20	6.37	+	7.28x10-4
cellular protein complex assembly	416	43	14.08	3.05	+	2.16x10-6
cellular macromolecular complex assembly	818	77	27.68	2.78	+	1.60x10-11
macromolecular complex assembly	1497	111	50.65	2.19	+	8.61x10-11
cellular component assembly	2340	130	79.18	1.64	+	1.09x10-4
cellular component biogenesis	2601	155	88.01	1.76	+	1.48x10-8
protein complex assembly	1100	79	37.22	2.12	+	4.08x10-6
protein complex biogenesis	1101	80	37.25	2.15	+	1.84x10-6
mitochondrial respiratory chain complex assembly	95	21	3.21	6.53	+	2.86x10-7
mitochondrial respiratory chain complex I biogenesis	65	14	2.20	6.37	+	7.28x10-4
anaphase-promoting complex-dependent catabolic process	81	17	2.74	6.20	+	4.48x10-5
positive regulation of ubiquitin-protein ligase activity involved in regulation of mitotic cell cycle transition	77	16	2.61	6.14	+	1.44x10-4
positive regulation of ubiquitin protein ligase activity	85	17	2.88	5.91	+	8.99x10-5
positive regulation of ubiquitin-protein transferase activity	104	19	3.52	5.40	+	5.23x10-5
positive regulation of protein ubiquitination	185	24	6.26	3.83	+	3.74x10-4
positive regulation of protein modification by small protein conjugation or removal	203	24	6.87	3.49	+	1.98x10-3
positive regulation of protein ubiquitination involved in ubiquitin-dependent protein catabolic process	92	16	3.11	5.14	+	1.56x10-3
regulation of protein ubiquitination involved in ubiquitin-dependent protein catabolic process	108	16	3.65	4.38	+	0.0124
regulation of proteolysis involved in cellular protein catabolic process	259	26	8.76	2.97	+	0.013
regulation of cellular protein catabolic process	287	27	9.71	2.78	+	0.0269
regulation of catabolic process	916	69	30.99	2.23	+	8.44x10-6
regulation of cellular catabolic process	777	62	26.29	2.36	+	7.48x10-6
regulation of mitotic cell cycle phase transition	404	35	13.67	2.56	+	6.33x10-3
regulation of cell cycle phase transition	430	35	14.55	2.41	+	0.0248
antigen processing and presentation of exogenous peptide antigen via MHC class I, TAP-dependent	76	15	2.57	5.83	+	7.72x10-4
antigen processing and presentation of exogenous peptide antigen via MHC class I	79	15	2.67	5.61	+	1.26x10-3
antigen processing and presentation of exogenous peptide antigen	175	23	5.92	3.88	+	5.67x10-4
antigen processing and presentation of exogenous antigen	182	24	6.16	3.90	+	2.77x10-4
antigen processing and presentation	215	25	7.27	3.44	+	1.51x10-3
antigen processing and presentation of peptide antigen	185	23	6.26	3.67	+	1.49x10-3
antigen processing and presentation of peptide antigen via MHC class I	94	17	3.18	5.34	+	3.76x10-4
regulation of hematopoietic stem cell differentiation	77	14	2.61	5.37	+	5.40x10-3
regulation of stem cell differentiation	115	16	3.89	4.11	+	0.0273
regulation of hematopoietic progenitor cell differentiation	87	15	2.94	5.10	+	4.18x10-3
NIK/NF-kappaB signaling	86	15	2.91	5.15	+	3.62x10-3
negative regulation of G2/M transition of mitotic cell cycle	89	15	3.01	4.98	+	5.52x10-3
negative regulation of mitotic cell cycle phase transition	204	23	6.90	3.33	+	7.79x10-3
negative regulation of cell cycle phase transition	212	23	7.17	3.21	+	0.0147
negative regulation of cell cycle process	279	26	9.44	2.75	+	0.048
negative regulation of mitotic cell cycle	286	27	9.68	2.79	+	0.0253
regulation of G2/M transition of mitotic cell cycle	194	21	6.56	3.20	+	0.0424
negative regulation of cell cycle G2/M phase transition	91	15	3.08	4.87	+	7.25x10-3
Wnt signaling pathway, planar cell polarity pathway	101	16	3.42	4.68	+	5.27x10-3
regulation of establishment of planar polarity	114	16	3.86	4.15	+	0.0245
hydrogen ion transmembrane transport	116	18	3.93	4.59	+	1.43x10-3
transport	4411	221	149.26	1.48	+	1.71x10-6
establishment of localization	4520	223	152.94	1.46	+	5.58x10-6
proton transport	149	20	5.04	3.97	+	2.91x10-3
hydrogen transport	151	20	5.11	3.91	+	3.57x10-3
regulation of mRNA stability	155	22	5.24	4.19	+	2.95x10-4
regulation of mRNA catabolic process	176	24	5.96	4.03	+	1.50x10-4
regulation of mRNA metabolic process	281	29	9.51	3.05	+	1.88x10-3
regulation of RNA stability	164	22	5.55	3.96	+	7.72x10-4
posttranscriptional regulation of gene expression	532	52	18.00	2.89	+	2.02x10-7
mitochondrial transport	219	31	7.41	4.18	+	5.17x10-7
intracellular transport	1527	106	51.67	2.05	+	2.13x10-8
cellular localization	2282	128	77.22	1.66	+	8.34x10-5
establishment of localization in cell	1723	110	58.30	1.89	+	1.12x10-6
cofactor biosynthetic process	175	22	5.92	3.72	+	2.28x10-3
cofactor metabolic process	357	37	12.08	3.06	+	3.65x10-5
protein folding	235	28	7.95	3.52	+	1.69x10-4
ribonucleoprotein complex assembly	208	22	7.04	3.13	+	0.0365
ribonucleoprotein complex biogenesis	468	45	15.84	2.84	+	7.62x10-6
mRNA splicing, via spliceosome	285	30	9.64	3.11	+	7.69x10-4
mRNA processing	459	40	15.53	2.58	+	8.84x10-4
RNA processing	887	68	30.01	2.27	+	5.57x10-6
mRNA metabolic process	671	51	22.70	2.25	+	1.10x10-3
RNA splicing, via transesterification reactions with bulged adenosine as nucleophile	285	30	9.64	3.11	+	7.69x10-4
RNA splicing, via transesterification reactions	288	30	9.75	3.08	+	9.58x10-4
RNA splicing	396	37	13.40	2.76	+	4.96x10-4
protein polyubiquitination	288	28	9.75	2.87	+	9.56x10-3
coenzyme metabolic process	289	27	9.78	2.76	+	0.0305
ribosome biogenesis	333	30	11.27	2.66	+	0.0182
neutrophil degranulation	483	42	16.34	2.57	+	4.48x10-4
neutrophil mediated immunity	497	44	16.82	2.62	+	1.29x10-4
myeloid leukocyte mediated immunity	517	44	17.49	2.52	+	3.92x10-4
leukocyte degranulation	504	42	17.05	2.46	+	1.38x10-3
vesicle-mediated transport	1787	102	60.47	1.69	+	1.56x10-3
neutrophil activation involved in immune response	485	42	16.41	2.56	+	5.01x10-4
myeloid cell activation involved in immune response	514	42	17.39	2.41	+	2.31x10-3
myeloid leukocyte activation	567	43	19.19	2.24	+	0.0114
neutrophil activation	493	42	16.68	2.52	+	7.74x10-4
granulocyte activation	496	42	16.78	2.50	+	9.09x10-4
ncRNA processing	400	33	13.53	2.44	+	0.0361
ncRNA metabolic process	560	46	18.95	2.43	+	5.34x10-4
intracellular protein transport	819	56	27.71	2.02	+	7.36x10-3
protein localization	1927	107	65.20	1.64	+	2.80x10-3
macromolecule localization	2239	119	75.76	1.57	+	5.09x10-3
protein transport	1360	86	46.02	1.87	+	2.34x10-4
establishment of protein localization	1436	87	48.59	1.79	+	1.23x10-3
peptide transport	1385	86	46.86	1.84	+	5.15x10-4
amide transport	1407	87	47.61	1.83	+	5.13x10-4
nitrogen compound transport	1671	97	56.54	1.72	+	1.54x10-3
cell differentiation	3525	67	119.28	0.56	-	1.15x10-4
cellular developmental process	3599	71	121.78	0.58	-	4.17x10-4
anatomical structure morphogenesis	2015	35	68.18	0.51	-	0.026
Unclassified	3561	48	120.49	0.40	-	0.0
cell adhesion	870	8	29.44	0.27	-	0.0191
sensory perception	947	8	32.04	0.25	-	2.49x10-3
nervous system process	1275	17	43.14	0.39	-	0.0267
system process	1844	21	62.40	0.34	-	2.72x10-6
multicellular organismal process	6703	170	226.81	0.75	-	0.0149
G-protein coupled receptor signaling pathway	1207	8	40.84	< 0.2	-	1.69x10-6
detection of chemical stimulus	509	1	17.22	< 0.2	-	4.32x10-3
Analysis Type: PANTHER Overrepresentation Test (release 20170413)
Annotation Version and Release Date: GO Ontology database Released 2017-10-23
Displaying only results with p<0.05
GO molecular function complete	Gene Total Number	Found Genes	expected	Fold Enrichment	+/-	P value
2 iron, 2 sulfur cluster binding	25	10	.85	11.82	+	7.19x10-5
iron-sulfur cluster binding	67	12	2.27	5.29	+	0.0143
metal cluster binding	67	12	2.27	5.29	+	0.0143
binding	14867	595	503.06	1.18	+	2.95x10-12
threonine-type endopeptidase activity	23	8	.78	10.28	+	5.13x10-3
threonine-type peptidase activity	23	8	.78	10.28	+	5.13x10-3
catalytic activity	6026	299	203.90	1.47	+	6.11x10-11
disulfide oxidoreductase activity	42	11	1.42	7.74	+	9.74x10-4
oxidoreductase activity, acting on a sulfur group of donors	58	13	1.96	6.62	+	4.89x10-4
oxidoreductase activity	752	64	25.45	2.52	+	1.10x10-7
structural constituent of ribosome	169	32	5.72	5.60	+	5.04x10-11
electron transfer activity	116	21	3.93	5.35	+	3.60x10-6
oxidoreductase activity, acting on NAD(P)H	111	17	3.76	4.53	+	1.37x10-3
hydrogen ion transmembrane transporter activity	114	17	3.86	4.41	+	1.96x10-3
RNA binding	1648	150	55.76	2.69	+	4.00x10-25
nucleic acid binding	4081	194	138.09	1.40	+	7.50x10-4
organic cyclic compound binding	6096	261	206.27	1.27	+	0.0183
heterocyclic compound binding	6011	260	203.39	1.28	+	8.48x10-3
catalytic activity, acting on RNA	381	31	12.89	2.40	+	0.0334
protein binding	11482	512	388.52	1.32	+	4.89x10-18
transcription factor activity, sequence-specific DNA binding	1260	18	42.63	.42	-	0.0347
nucleic acid binding transcription factor activity	1260	18	42.63	.42	-	0.0347
Unclassified	3551	47	120.16	.39	-	0.0
G-protein coupled receptor activity	880	6	29.78	.20	-	2.93x10-4
transmembrane signaling receptor activity	1306	11	44.19	.25	-	3.71x10-6
transmembrane receptor activity	1352	11	45.75	.24	-	1.05x10-6
receptor activity	1638	14	55.43	.25	-	2.90x10-8
molecular transducer activity	1683	18	56.95	.32	-	1.66x10-6
signaling receptor activity	1415	12	47.88	.25	-	7.79x10-7
signal transducer activity	1740	19	58.88	.32	-	1.30x10-6
Analysis Type: PANTHER Overrepresentation Test (release 20170413)
Annotation Version and Release Date: GO Ontology database Released 2017-10-23
Displaying only results with p<0.05
GO cellular component complete	Gene Total Number	Found Genes	expected	Fold Enrichment	+/-	P value
proteasome core complex, alpha-subunit complex	9	5	.30	16.42	+	0.0226
intracellular part	14239	662	481.81	1.37	+	6.02x10-57
intracellular	14585	662	493.51	1.34	+	3.59x10-51
cell part	16796	674	568.33	1.19	+	1.23x10-26
cell	16824	675	569.28	1.19	+	6.58x10-27
proteasome core complex	24	8	.81	9.85	+	2.98x10-3
proteasome complex	70	17	2.37	7.18	+	8.22x10-7
protein complex	3225	217	109.12	1.99	+	2.95x10-21
macromolecular complex	5057	341	171.11	1.99	+	2.59x10-40
endopeptidase complex	71	17	2.40	7.08	+	1.01x10-6
peptidase complex	93	20	3.15	6.36	+	2.09x10-7
catalytic complex	1387	125	46.93	2.66	+	3.53x10-20
mitochondrial small ribosomal subunit	28	13	.95	13.72	+	4.05x10-8
mitochondrial part	1028	168	34.78	4.83	+	4.02x10]
mitochondrion	1731	217	58.57	3.70	+	1.02x10]
cytoplasmic part	9425	548	318.91	1.72	+	1.67x10]
cytoplasm	11364	584	384.52	1.52	+	1.20x10-52
intracellular membrane-bounded organelle	10704	597	362.19	1.65	+	6.67x10-73
intracellular organelle	12438	621	420.87	1.48	+	8.43x10-58
organelle	13423	642	454.20	1.41	+	1.17x10-55
membrane-bounded organelle	12436	633	420.80	1.50	+	2.52x10-66
intracellular organelle part	8893	535	300.91	1.78	+	7.24x10-68
organelle part	9106	537	308.12	1.74	+	6.35x10-65
organellar small ribosomal subunit	28	13	.95	13.72	+	4.05x10-8
small ribosomal subunit	75	14	2.54	5.52	+	6.18x10-4
ribosomal subunit	193	40	6.53	6.13	+	5.16x10-16
intracellular ribonucleoprotein complex	832	105	28.15	3.73	+	1.86x10-27
ribonucleoprotein complex	835	105	28.25	3.72	+	2.48x10-27
ribosome	249	47	8.43	5.58	+	1.53x10-17
intracellular non-membrane-bounded organelle	4044	200	136.84	1.46	+	8.92x10-6
non-membrane-bounded organelle	4044	200	136.84	1.46	+	8.92x10-6
organellar ribosome	86	37	2.91	12.71	+	3.75x10-25
mitochondrial ribosome	86	37	2.91	12.71	+	3.75x10-25
mitochondrial matrix	451	91	15.26	5.96	+	2.08x10-38
intracellular organelle lumen	5048	350	170.81	2.05	+	8.94x10-45
organelle lumen	5048	350	170.81	2.05	+	8.94x10-45
membrane-enclosed lumen	5048	350	170.81	2.05	+	8.94x10-45
mitochondrial large ribosomal subunit	52	23	1.76	13.07	+	3.14x10-15
organellar large ribosomal subunit	52	23	1.76	13.07	+	3.14x10-15
large ribosomal subunit	120	27	4.06	6.65	+	4.69x10-11
small nucleolar ribonucleoprotein complex	22	7	.74	9.40	+	0.0173
precatalytic spliceosome	29	9	.98	9.17	+	1.25x10-3
spliceosomal complex	186	19	6.29	3.02	+	0.0401
nuclear part	4290	261	145.16	1.80	+	1.41x10-20
nucleus	7127	341	241.16	1.41	+	1.12x10-11
mitochondrial proton-transporting ATP synthase complex	23	7	.78	8.99	+	0.0229
inner mitochondrial membrane protein complex	136	30	4.60	6.52	+	2.96x10-12
mitochondrial inner membrane	503	112	17.02	6.58	+	2.82X10-52
organelle inner membrane	562	115	19.02	6.05	+	3.79X10-50
organelle envelope	1175	158	39.76	3.97	+	4.49X10-47
envelope	1175	158	39.76	3.97	+	4.49X10-47
organelle membrane	2912	247	98.53	2.51	+	1.44X10-41
membrane	9604	400	324.97	1.23	+	1.49x10-5
mitochondrial membrane	713	123	24.13	5.10	+	3.07X10-46
mitochondrial envelope	756	130	25.58	5.08	+	5.26X10-49
mitochondrial protein complex	159	34	5.38	6.32	+	9.86x10-14
mitochondrial membrane part	216	42	7.31	5.75	+	6.33x10-16
membrane protein complex	698	70	23.62	2.96	+	2.57x10-12
proton-transporting ATP synthase complex	24	7	.81	8.62	+	0.03
proton-transporting two-sector ATPase complex	53	10	1.79	5.58	+	0.0243
mitochondrial respiratory chain complex I	51	10	1.73	5.79	+	0.0175
mitochondrial respiratory chain	94	21	3.18	6.60	+	3.69x10-8
respiratory chain	101	21	3.42	6.14	+	1.34x10-7
respiratory chain complex I	51	10	1.73	5.79	+	0.0175
respiratory chain complex	87	19	2.94	6.45	+	4.66x10-7
NADH dehydrogenase complex	51	10	1.73	5.79	+	0.0175
oxidoreductase complex	107	20	3.62	5.52	+	2.23x10-6
mitochondrial intermembrane space	79	14	2.67	5.24	+	1.13x10-3
organelle envelope lumen	87	16	2.94	5.44	+	1.16x10-4
myelin sheath	167	28	5.65	4.96	+	1.56x10-8
ficolin-1-rich granule lumen	124	18	4.20	4.29	+	5.79x10-4
ficolin-1-rich granule	185	23	6.26	3.67	+	2.32x10-4
secretory granule	833	54	28.19	1.92	+	8.27x10-3
endomembrane system	4338	222	146.79	1.51	+	3.18x10-8
secretory vesicle	950	61	32.15	1.90	+	2.74x10-3
cytoplasmic vesicle	2216	125	74.98	1.67	+	1.46x10-5
intracellular vesicle	2219	125	75.08	1.66	+	1.58x10-5
vesicle	4260	248	144.15	1.72	+	1.45x10-16
cytoplasmic vesicle part	1435	91	48.56	1.87	+	1.19x10-5
integral component of organelle membrane	171	19	5.79	3.28	+	0.0129
intrinsic component of organelle membrane	185	19	6.26	3.04	+	0.0373
lysosomal membrane	350	34	11.84	2.87	+	1.10x10-4
lysosome	666	46	22.54	2.04	+	8.64x10-3
lytic vacuole	666	46	22.54	2.04	+	8.64x10-3
vacuole	765	52	25.89	2.01	+	3.36x10-3
lytic vacuole membrane	350	34	11.84	2.87	+	1.10x10-4
vacuolar membrane	401	36	13.57	2.65	+	3.00x10-4
whole membrane	1622	103	54.88	1.88	+	9.94x10-7
vacuolar part	556	44	18.81	2.34	+	4.40x10-4
bounding membrane of organelle	1998	117	67.61	1.73	+	6.24x10-6
secretory granule lumen	320	29	10.83	2.68	+	3.73x10-3
cytoplasmic vesicle lumen	336	29	11.37	2.55	+	9.31x10-3
vesicle lumen	337	29	11.40	2.54	+	9.84x10-3
endosome membrane	438	34	14.82	2.29	+	0.0142
transferase complex	776	58	26.26	2.21	+	4.00x10-5
nucleolus	946	68	32.01	2.12	+	1.10x10-5
nuclear lumen	3934	238	133.12	1.79	+	9.62x10-18
extracellular exosome	2757	197	93.29	2.11	+	8.92x10-22
extracellular vesicle	2775	197	93.90	2.10	+	1.94x10-21
extracellular organelle	2777	197	93.97	2.10	+	2.12x10-21
extracellular region part	3979	207	134.64	1.54	+	5.08x10-8
extracellular region	4780	216	161.74	1.34	+	2.19x10-3
extracellular space	3766	205	127.43	1.61	+	9.92x10-10
endoplasmic reticulum membrane	1025	71	34.68	2.05	+	2.18x10-5
nuclear outer membrane-endoplasmic reticulum membrane network	1047	71	35.43	2.00	+	4.94x10-5
endoplasmic reticulum subcompartment	1030	71	34.85	2.04	+	2.63x10-5
organelle subcompartment	1618	99	54.75	1.81	+	1.44x10-5
endoplasmic reticulum part	1297	78	43.89	1.78	+	1.19x10-3
endoplasmic reticulum	1793	98	60.67	1.62	+	2.90x10-3
nucleoplasm	3318	203	112.27	1.81	+	9.18x10-15
cytosol	4923	262	166.58	1.57	+	9.82x10-13
integral component of plasma membrane	1621	26	54.85	.47	-	8.13x10-3
intrinsic component of plasma membrane	1683	26	56.95	.46	-	2.34x10-3
plasma membrane part	2712	48	91.77	.52	-	1.08x10-4
plasma membrane	5407	105	182.96	.57	-	1.36x10-9
cell periphery	5515	109	186.61	.58	-	2.64x10-9
Unclassified	2449	15	82.87	< 0.2	-	0.0
Analysis Type: PANTHER Overrepresentation Test (release 20170413)
Annotation Version and Release Date: PANTHER version 13.0 Released 2017-11-12
Displaying only results with p<0.05
PANTHER GO-Slim Biological Process	Gene Total Number	Found Genes	expected	Fold Enrichment	+/-	P value
tricarboxylic acid cycle	21	6	.71	8.44	+	0.0224
primary metabolic process	4346	258	147.06	1.75	+	1.75x10-19
metabolic process	5416	293	183.26	1.60	+	5.77x10-17
oxidative phosphorylation	50	10	1.69	5.91	+	2.56x10-3
generation of precursor metabolites and energy	151	26	5.11	5.09	+	8.32x10-9
respiratory electron transport chain	117	18	3.96	4.55	+	4.37x10-5
translation	141	20	4.77	4.19	+	3.34x10-5
protein metabolic process	1714	121	58.00	2.09	+	3.65x10-12
rRNA metabolic process	111	14	3.76	3.73	+	8.59x10-3
RNA metabolic process	1023	63	34.62	1.82	+	1.20x10-3
nucleobase-containing compound metabolic process	2050	126	69.37	1.82	+	1.18x10-8
RNA splicing, via transesterification reactions	139	16	4.70	3.40	+	7.29x10-3
RNA splicing	150	17	5.08	3.35	+	5.06x10-3
mRNA splicing, via spliceosome	161	18	5.45	3.30	+	3.50x10-3
mRNA processing	221	23	7.48	3.08	+	7.78x10-4
cellular component biogenesis	504	40	17.05	2.35	+	2.44x10-4
cellular component organization or biogenesis	1685	90	57.02	1.58	+	3.29x10-3
cellular protein modification process	799	48	27.04	1.78	+	0.0289
biosynthetic process	1659	99	56.14	1.76	+	8.33x10-6
catabolic process	1127	62	38.13	1.63	+	0.0356
nitrogen compound metabolic process	2435	130	82.39	1.58	+	2.83x10-5
Unclassified	10635	320	359.86	.89	-	0.0
regulation of biological process	3358	75	113.62	.66	-	4.84x10-3
biological regulation	3653	80	123.61	.65	-	8.36x10-4
response to stimulus	2677	52	90.58	.57	-	5.25x10-4
neurological system process	816	6	27.61	.22	-	1.31x10-4
system process	910	8	30.79	.26	-	1.80x10-4
single-multicellular organism process	1463	9	49.50	< 0.2	-	1.30x10-10
multicellular organismal process	1479	9	50.05	< 0.2	-	8.08x10-11
anatomical structure morphogenesis	470	3	15.90	< 0.2	-	0.0208
developmental process	1569	20	53.09	.38	-	1.83x10-5
cell differentiation	459	2	15.53	< 0.2	-	5.04x10-3
cell-cell signaling	513	2	17.36	< 0.2	-	9.61x10-4
cell communication	2509	36	84.90	.42	-	6.06x10-8
MAPK cascade	329	1	11.13	< 0.2	-	0.0384
signal transduction	2162	34	73.16	.46	-	1.79x10-5
system development	357	1	12.08	< 0.2	-	0.0158
G-protein coupled receptor signaling pathway	470	1	15.90	< 0.2	-	4.16x10-4
cell surface receptor signaling pathway	1110	6	37.56	< 0.2	-	2.52x10-8
Analysis Type: PANTHER Overrepresentation Test (release 20170413)
Annotation Version and Release Date: PANTHER version 13.0 Released 2017-11-12
Displaying only results with p<0.05
PANTHER GO-Slim Molecular Function	Gene Total Number	Found Genes	expected	Fold Enrichment	+/-	P value
structural constituent of ribosome	123	22	4.16	5.29	+	1.01x10-7
RNA binding	415	40	14.04	2.85	+	1.28x10-6
oxidoreductase activity	488	37	16.51	2.24	+	1.28x10-3
catalytic activity	4142	201	140.15	1.43	+	4.72x10-6
Unclassified	12190	382	412.47	0.93	-	0.0
sequence-specific DNA binding transcription factor activity	783	9	26.49	0.34	-	0.0115
nucleic acid binding transcription factor activity	783	9	26.49	0.34	-	0.0115
signal transducer activity	873	9	29.54	0.30	-	1.28x10-3
receptor binding	782	4	26.46	< 0.2	-	9.45x10-6
protein binding	2519	56	85.24	0.66	-	0.0424
receptor activity	1120	5	37.90	< 0.2	-	2.08x10-9
Analysis Type: PANTHER Overrepresentation Test (release 20170413)
Annotation Version and Release Date: PANTHER version 13.0 Released 2017-11-12
Displaying only results with p<0.05
PANTHER GO-Slim Cellular Component	Gene Total Number	Found Genes	expected	Fold Enrichment	+/-	P value
mitochondrial inner membrane	101	19	3.42	5.56	+	2.36x10-7
mitochondrion	482	63	16.31	3.86	+	1.73x10-17
organelle	3734	231	126.35	1.83	+	1.39x10-19
ribosome	156	26	5.28	4.93	+	4.42x10-9
ribonucleoprotein complex	415	54	14.04	3.85	+	8.35x10-15
macromolecular complex	2153	161	72.85	2.21	+	4.19x10-20
nuclear outer membrane-endoplasmic reticulum membrane network	225	26	7.61	3.42	+	6.94x10-6
cell part	6050	299	204.71	1.46	+	2.05x10-12
endoplasmic reticulum	396	43	13.40	3.21	+	3.48x10-9
endosome	124	13	4.20	3.10	+	0.0251
Golgi apparatus	300	23	10.15	2.27	+	0.02
protein complex	1802	120	60.97	1.97	+	6.43x10-11
cytosol	468	31	15.84	1.96	+	0.0253
cytoplasm	2927	218	99.04	2.20	+	1.24x10-28
intracellular	4976	290	168.37	1.72	+	2.96x10-22
nucleus	1839	91	62.23	1.46	+	0.0118
Unclassified	14246	401	482.04	.83	-	0.0
plasma membrane	1317	19	44.56	.43	-	5.00x10-4
extracellular space	472	2	15.97	< 0.2	-	9.02x10-4
extracellular region	615	4	20.81	< 0.2	-	4.42x10-4
Analysis Type: PANTHER Overrepresentation Test (release 20170413)
Annotation Version and Release Date: PANTHER version 13.0 Released 2017-11-12
Displaying only results with p<0.05
PANTHER Pathways	Gene Total Number	Found Genes	expected	Fold Enrichment	+/-	P value
Ubiquitin proteasome pathway	54	9	1.83	4.93	+	0.0186
Unclassified	18605	612	629.54	.97	-	0.0
Analysis Type: PANTHER Overrepresentation Test (release 20170413)
Annotation Version and Release Date: PANTHER version 13.0 Released 2017-11-12
Displaying only results with p<0.05
PANTHER Protein Class	Gene Total Number	Found Genes	expected	Fold Enrichment	+/-	P value
ribosomal protein	153	27	5.18	5.22	+	1.77x10-9
RNA binding protein	625	65	21.15	3.07	+	8.06x10-13
nucleic acid binding	1568	86	53.06	1.62	+	1.74x10-3
mRNA splicing factor	89	12	3.01	3.98	+	0.0142
mRNA processing factor	130	14	4.40	3.18	+	0.0383
oxidoreductase	427	35	14.45	2.42	+	5.01x10-4
membrane traffic protein	284	23	9.61	2.39	+	0.0306
Unclassified	13054	392	441.71	.89	-	0.0
transcription factor	1053	15	35.63	.42	-	0.012
signaling molecule	662	5	22.40	.22	-	1.81x10-3
Reactome pathways
Displaying only results with p<0.05, FDR<0.05
Pathway name	Entities found	Entities total	Entities ratio	Entities pValue	Entities FDR
Mitochondrial translation elongation	41	93	0.007	1.11x10-16	2.44x10-14
Mitochondrial translation initiation	41	95	0.007	1.11x10-16	2.44x10-14
Mitochondrial translation termination	40	93	0.007	1.11x10-16	2.44x10-14
Mitochondrial translation	42	101	0.007	1.11x10-16	2.44x10-14
Translation	68	339	0.025	1.11x10-16	2.44x10-14
Metabolism of proteins	204	2.326	0.172	4.33x10-12	7.92x10-10
The citric acid (TCA) cycle and respiratory electron transport	37	221	0.016	5.75x10-9	9.03x10-7
Respiratory electron transport, ATP synthesis by chemiosmotic coupling, and heat production by uncoupling proteins.	27	146	0.011	9.72x10-8	1.33x10-5
XBP1(S) activates chaperone genes	22	106	0.008	2.24x10-7	2.73x10-5
Regulation of ornithine decarboxylase (ODC)	15	52	0.004	3.62x10-7	3.84x10-5
IRE1alpha activates chaperones	22	110	0.008	4.12x10-7	3.84x10-5
Ubiquitin-dependent degradation of Cyclin D	15	53	0.004	4.58x10-7	3.84x10-5
Ubiquitin-dependent degradation of Cyclin D1	15	53	0.004	4.58x10-7	3.84x10-5
Autodegradation of the E3 ubiquitin ligase COP1	15	54	0.004	5.76x10-7	4.34x10-5
Cyclin A:Cdk2-associated events at S phase entry	19	86	0.006	5.94x10-7	4.34x10-5
Oxygen-dependent proline hydroxylation of Hypoxia-inducible Factor Alpha	17	70	0.005	6.52x10-7	4.4x10-5
Cyclin E associated events during G1/S transition	19	87	0.006	7.03x10-7	4.4x10-5
FBXL7 down-regulates AURKA during mitotic entry and in early mitosis	15	55	0.004	7.21x10-7	4.4x10-5
HIV Infection	36	259	0.019	7.82x10-7	4.54x10-5
Respiratory electron transport	22	115	0.009	8.49x10-7	4.67x10-5
Vif-mediated degradation of APOBEC3G	15	56	0.004	8.99x10-7	4.67X10-5
Degradation of DVL	15	57	0.004	1.11x10-6	5.57x10-5
Regulation of activated PAK-2p34 by proteasome mediated degradation	14	50	0.004	1.24x10-6	5.83x10-5
Stabilization of p53	15	59	0.004	1.69x10-6	7.61x10-5
CDK-mediated phosphorylation and removal of Cdc6	14	53	0.004	2.41x10-6	8.69x10-5
Vpu mediated degradation of CD4	14	53	0.004	2.41x10-6	8.69x10-5
Cross-presentation of soluble exogenous antigens (endosomes)	14	53	0.004	2.41x10-6	8.69x10-5
Regulation of Apoptosis	14	54	0.004	2.98x10-6	9.18X10-5
Degradation of GLI1 by the proteasome	15	62	0.005	3.06x10-6	9.18X10-5
SCF(Skp2)-mediated degradation of p27/p21	15	62	0.005	3.06x10-6	9.18X10-5
GLI3 is processed to GLI3R by the proteasome	15	62	0.005	3.06x10-6	9.18X10-5
Degradation of GLI2 by the proteasome	15	62	0.005	3.06x10-6	9.18X10-5
SCF-beta-TrCP mediated degradation of Emi1	14	55	0.004	3.67x10-6	9.62X10-5
Ubiquitin Mediated Degradation of Phosphorylated Cdc25A	14	55	0.004	3.67x10-6	9.62X10-5
p53-Independent DNA Damage Response	14	55	0.004	3.67x10-6	9.62X10-5
p53-Independent G1/S DNA damage checkpoint	14	55	0.004	3.67x10-6	9.62X10-5
Autodegradation of Cdh1 by Cdh1:APC/C	15	63	0.005	3.7x10-6	9.62X10-5
AUF1 (hnRNP D0) binds and destabilizes mRNA	14	56	0.004	4.49x10-6	1.17x10-4
The role of GTSE1 in G2/M progression after G2 checkpoint	17	82	0.006	5.24x10-6	1.26x10-4
Unfolded Protein Response (UPR)	25	160	0.012	5.46x10-6	1.26x10-4
Degradation of AXIN	14	57	0.004	5.47x10-6	1.26x10-4
Regulation of RUNX3 expression and activity	14	57	0.004	5.47x10-6	1.26x10-4
Regulation of PTEN stability and activity	16	74	0.005	5.89x10-6	1.35x10-4
Cellular response to hypoxia	17	83	0.006	6.12x10-6	1.35x10-4
Regulation of Hypoxia-inducible Factor (HIF) by oxygen	17	83	0.006	6.12x10-6	1.35x10-4
APC/C:Cdc20 mediated degradation of mitotic proteins	16	75	0.006	6.94x10-6	1.53x10-4
APC/C:Cdc20 mediated degradation of Securin	15	67	0.005	7.62x10-6	1.6x10-4
CDT1 association with the CDC6:ORC:origin complex	14	59	0.004	8.02x10-6	1.6x10-4
Activation of APC/C and APC/C:Cdc20 mediated degradation of mitotic proteins	16	76	0.006	8.15x10-6	1.63x10-4
Assembly of the pre-replicative complex	15	68	0.005	1x10-5	1.72x10-4
Hh mutants that don't undergo autocatalytic processing are degraded by ERAD	14	61	0.005	1.16X10-5	2.06x10-4
NIK-->noncanonical NF-kB signaling	14	61	0.005	1.16X10-5	2.06x10-4
Cristae formation	10	31	0.002	1.23X10-5	2.06x10-4
Regulation of RAS by GAPs	15	70	0.005	1.26X10-5	2.06x10-4
p53-Dependent G1/S DNA damage checkpoint	15	70	0.005	1.26X10-5	2.06x10-4
p53-Dependent G1 DNA Damage Response	15	70	0.005	1.26X10-5	2.06x10-4
M/G1 Transition	17	88	0.007	1.29X10-5	2.06x10-4
DNA Replication Pre-Initiation	17	88	0.007	1.29X10-5	2.06x10-4
G1/S Transition	23	148	0.011	1.39X10-5	2.09x10-4
Host Interactions of HIV factors	23	148	0.011	1.39X10-5	2.09x10-4
UCH proteinases	18	98	0.007	1.4X10-5	2.11x10-4
Degradation of beta-catenin by the destruction complex	17	90	0.007	1.7X10-5	2.44x10-4
APC/C:Cdh1 mediated degradation of Cdc20 and other APC/C:Cdh1 targeted proteins in late mitosis/early G1	15	72	0.005	1.74X10-5	2.44x10-4
Cdc20:Phospho-APC/C mediated degradation of Cyclin A	15	72	0.005	1.74X10-5	2.44x10-4
G1/S DNA Damage Checkpoints	15	72	0.005	1.74X10-5	2.44x10-4
Hedgehog ligand biogenesis	15	72	0.005	1.74X10-5	2.44x10-4
Hh mutants abrogate ligand secretion	14	64	0.005	2x10-5	2.65x10-4
Regulation of APC/C activators between G1/S and early anaphase	16	82	0.006	2.03X10-5	2.65x10-4
APC:Cdc20 mediated degradation of cell cycle proteins prior to satisfation of the cell cycle checkpoint	15	73	0.005	2.04X10-5	2.65x10-4
Orc1 removal from chromatin	15	73	0.005	2.04X10-5	2.65x10-4
Switching of origins to a post-replicative state	15	73	0.005	2.04X10-5	2.65x10-4
Asymmetric localization of PCP proteins	14	66	0.005	2.72X10-5	3.26x10-4
Dectin-1 mediated noncanonical NF-kB signaling	14	66	0.005	2.72X10-5	3.26x10-4
Removal of licensing factors from origins	15	75	0.006	2.77X10-5	3.32x10-4
Defective CFTR causes cystic fibrosis	14	67	0.005	3.19X10-5	3.83x10-4
S Phase	23	157	0.012	3.42X10-5	4.11x10-4
Metabolism of RNA	71	782	0.058	3.8X10-5	4.24x10-4
MAPK6/MAPK4 signaling	18	106	0.008	3.85X10-5	4.24x10-4
Regulation of DNA replication	15	78	0.006	4.29X10-5	4.72x10-4
PCP/CE pathway	17	99	0.007	5.47X10-5	6.02x10-4
mRNA Splicing	26	196	0.015	5.55X10-5	6.11x10-4
Regulation of RUNX2 expression and activity	15	80	0.006	5.68X10-5	6.24x10-4
mRNA Splicing - Major Pathway	25	185	0.014	5.75X10-5	6.32x10-4
APC/C-mediated degradation of cell cycle proteins	16	90	0.007	6.03X10-5	6.64x10-4
Regulation of mitotic cell cycle	16	90	0.007	6.03X10-5	6.64x10-4
Activation of NF-kappaB in B cells	14	72	0.005	6.81X10-5	6.81x10-4
Synthesis of DNA	18	113	0.008	8.55X10-5	8.55x10-4
Regulation of mRNA stability by proteins that bind AU-rich elements	16	93	0.007	8.77X10-5	8.77x10-4
Mitotic G1-G1/S phases	23	171	0.013	1.2x10-4	1.2x10-3
Processing of Capped Intron-Containing Pre-mRNA	30	256	0.019	1.37x10-4	1.37x10-3
DNA Replication	18	122	0.009	2.16x10-4	2.16x10-3
Hedgehog 'on' state	15	92	0.007	2.54x10-4	2.54x10-3
Citric acid cycle (TCA cycle)	10	45	0.003	2.58x10-4	2.58x10-3
PTEN Regulation	22	171	0.013	3.04x10-4	3.04x10-3
mRNA Splicing - Minor Pathway	11	56	0.004	3.65x10-4	3.28x10-3
RUNX1 regulates transcription of genes involved in differentiation of HSCs	16	106	0.008	3.71x10-4	3.34x10-3
G2/M Transition	25	210	0.016	3.83x10-4	3.45x10-3
Complex I biogenesis	11	57	0.004	4.22x10-4	3.8x10-3
Mitotic G2-G2/M phases	25	212	0.016	4.39x10-4	3.95x10-3
Mitochondrial protein import	12	67	0.005	4.55x10-4	4.09x10-3
G2/M Checkpoints	20	154	0.011	5x10-4	4.5x10-3
Neddylation	27	241	0.018	5.7x10-4	5.13x10-3
Downstream TCR signaling	17	124	0.009	7.17x10-4	6.45x10-3
Downstream signaling events of B Cell Receptor (BCR)	14	92	0.007	7.8x10-4	7.01x10-3
Neutrophil degranulation	44	480	0.036	9.47x10-4	8.52x10-3
Cellular responses to external stimuli	52	597	0.044	1.04x10-3	9.25x10-3
Transcriptional Regulation by TP53	44	485	0.036	1.16x10-3	9.25x10-3
CLEC7A (Dectin-1) signaling	16	120	0.009	1.34x10-3	0.0108
Hedgehog 'off' state	16	123	0.009	1.72x10-3	0.0137
Cellular responses to stress	45	510	0.038	1.74x10-3	0.0139
Mitotic Anaphase	23	209	0.015	1.77x10-3	0.0141
Mitotic Metaphase and Anaphase	23	210	0.016	1.87x10-3	0.015
ABC-family proteins mediated transport	16	125	0.009	2.01x10-3	0.0161
ABC transporter disorders	14	102	0.008	2.01x10-3	0.0161
Mitochondrial biogenesis	16	127	0.009	2.35x10-3	0.0188
TNFR2 non-canonical NF-kB pathway	14	104	0.008	2.4x10-3	0.0192
Beta-catenin independent WNT signaling	19	165	0.012	2.63x10-3	0.021
Nucleotide Excision Repair	15	119	0.009	3.15x10-3	0.0244
Metabolism of polyamines	17	144	0.011	3.36x10-3	0.0244
Transcriptional regulation by RUNX2	17	144	0.011	3.36x10-3	0.0244
Antigen processing: Ubiquitination & Proteasome degradation	30	315	0.023	3.41x10-3	0.0244
Separation of Sister Chromatids	21	195	0.014	3.49x10-3	0.0244
Interleukin-1 family signaling	16	133	0.01	3.65x10-3	0.0156
TCR signaling	17	146	0.011	3.84x10-3	0.0269
Mitochondrial calcium ion transport	6	27	0.002	4.3x10-3	0.0301
Cell Cycle Checkpoints	27	279	0.021	4.32x10-3	0.0302
Transcriptional regulation by RUNX3	16	136	0.01	4.5x10-3	0.0315
RNA Polymerase II Transcription Pre-Initiation And Promoter Opening	8	46	0.003	4.61x10-3	0.0323
Pyruvate metabolism and Citric Acid (TCA) cycle	12	90	0.007	5.09x10-3	0.0356
Processing of Capped Intronless Pre-mRNA	6	28	0.002	5.11x10-3	0.0358
Apoptosis	19	177	0.013	5.47x10-3	0.0383
Global Genome Nucleotide Excision Repair (GG-NER)	12	92	0.007	6.01x10-3	0.0421
