# Supplementary material for: NUMB and NUMBL differences in gene regulation
Source: Oncotarget. 2018 Jan 11;9(10):9219–34. doi: 10.18632/oncotarget.24186 (PMC5823667; doi:10.18632/oncotarget.24186)
Supplement: Supplementary file 5 [file oncotarget-09-9219-s005.xlsx]

## Sheet: Supplementary Table 6
Supplementary Table 6. GO and Reactome Pathway terms obtained from genes positively correlated with NUMB.
Analysis Type: PANTHER Overrepresentation Test (release 20170413)
Annotation Version and Release Date: GO Ontology database Released 2017-10-23
Displaying only results with p<0.05
GO biological process complete	Gene Total Number	Found Genes	expected	Fold Enrichment	+/-	P value
COPII vesicle coating	63	9	1.07	8.37	+	0.0161
COPII-coated vesicle budding	67	9	1.14	7.87	+	0.0264
Golgi vesicle transport	334	23	5.70	4.04	+	2.34x10-4
vesicle-mediated transport	1787	60	30.49	1.97	+	3.37x10-3
cellular localization	2282	68	38.93	1.75	+	0.0343
membrane organization	903	39	15.41	2.53	+	1.29x10-3
cellular component organization	5306	146	90.53	1.61	+	9.13x10-7
cellular process	15042	309	256.63	1.20	+	3.81x10-7
cellular component organization or biogenesis	5528	147	94.31	1.56	+	9.47x10-6
vesicle organization	321	19	5.48	3.47	+	0.0341
organelle organization	3168	102	54.05	1.89	+	6.57x10-7
vesicle coating	65	9	1.11	8.12	+	0.0207
protein complex assembly	1100	42	18.77	2.24	+	0.0104
protein complex biogenesis	1101	42	18.78	2.24	+	0.0107
cellular component assembly	2340	71	39.92	1.78	+	0.0104
vesicle targeting, rough ER to cis-Golgi	63	9	1.07	8.37	+	0.0161
vesicle targeting, to, from or within Golgi	68	9	1.16	7.76	+	0.0298
vesicle targeting	83	12	1.42	8.47	+	2.76x10-4
establishment of vesicle localization	234	19	3.99	4.76	+	3.19x10-4
vesicle localization	246	19	4.20	4.53	+	6.87x10-4
myeloid cell differentiation	195	15	3.33	4.51	+	0.0169
actin cytoskeleton organization	430	25	7.34	3.41	+	1.41x10-3
actin filament-based process	503	27	8.58	3.15	+	2.13x10-3
endomembrane system organization	373	21	6.36	3.30	+	0.0229
positive regulation of cell differentiation	886	35	15.12	2.32	+	0.0416
biological regulation	12019	253	205.06	1.23	+	1.09x10-3
intracellular signal transduction	1616	55	27.57	1.99	+	7.39x10-3
protein localization	1927	63	32.88	1.92	+	4.08x10-3
macromolecule localization	2239	71	38.20	1.86	+	2.05x10-3
response to stress	3336	92	56.92	1.62	+	0.012
negative regulation of cellular process	4448	115	75.89	1.52	+	8.66x10-3
negative regulation of biological process	4937	122	84.23	1.45	+	0.0358
cellular metabolic process	9022	199	153.93	1.29	+	0.01
metabolic process	9949	213	169.74	1.25	+	0.0265
Unclassified	3561	20	60.75	.33	-	0.0
Analysis Type: PANTHER Overrepresentation Test (release 20170413)
Annotation Version and Release Date: GO Ontology database Released 2017-10-23
Displaying only results with p<0.05
GO molecular function complete	Gene Total Number	Found Genes	expected	Fold Enrichment	+/-	P value
enzyme binding	2182	69	37.23	1.85	+	1.28x10-3
protein binding	11482	268	195.90	1.37	+	0.098
binding	14867	312	253.65	1.23	+	8.03x10-10
catalytic activity	6026	141	102.81	1.37	+	0.0301
Unclassified	3551	19	60.58	.31	-	0.0
G-protein coupled receptor activity	880	1	15.01	< 0.2	-	0.0115
Analysis Type: PANTHER Overrepresentation Test (release 20170413)
Annotation Version and Release Date: GO Ontology database Released 2017-10-23
Displaying only results with p<0.05
GO cellular component complete	Gene Total Number	Found Genes	expected	Fold Enrichment	+/-	P value
actomyosin	68	8	1.16	6.90	+	0.0372
organelle	13423	290	229.01	1.27	+	2.14x10-9
intracellular organelle	12438	275	212.21	1.30	+	3.02x10-9
intracellular part	14239	314	242.93	1.29	+	4.06x10-15
intracellular	14585	316	248.84	1.27	+	7.47x10-14
cell part	16796	332	286.56	1.16	+	3.50x10-8
cell	16824	332	287.04	1.16	+	5.11x10-8
intracellular organelle part	8893	208	151.72	1.37	+	2.27x10-6
organelle part	9106	209	155.36	1.35	+	1.23x10-5
focal adhesion	394	24	6.72	3.57	+	1.70x10-4
cell-substrate adherens junction	397	24	6.77	3.54	+	1.95x10-4
adherens junction	507	28	8.65	3.24	+	1.12x10-4
anchoring junction	525	28	8.96	3.13	+	2.25x10-4
cell junction	1221	44	20.83	2.11	+	3.95x10-3
cell-substrate junction	402	24	6.86	3.50	+	2.44x10-4
cell leading edge	376	21	6.41	3.27	+	4.04x10-3
membrane protein complex	698	28	11.91	2.35	+	0.0458
membrane	9604	204	163.85	1.25	+	0.0187
protein complex	3225	85	55.02	1.54	+	0.0307
macromolecular complex	5057	121	86.28	1.40	+	0.0306
Golgi subcompartment	800	31	13.65	2.27	+	0.0332
cytoplasmic part	9425	230	160.80	1.43	+	2.18x10-10
cytoplasm	11364	275	193.88	1.42	+	8.46x10-16
Golgi apparatus	1496	53	25.52	2.08	+	5.66x10-4
intracellular membrane-bounded organelle	10704	233	182.62	1.28	+	7.47x10-5
membrane-bounded organelle	12436	270	212.17	1.27	+	1.51x10-7
endomembrane system	4338	122	74.01	1.65	+	3.72x10-6
organelle subcompartment	1618	53	27.60	1.92	+	5.67x10-3
whole membrane	1622	54	27.67	1.95	+	2.83x10-3
cytoplasmic vesicle part	1435	46	24.48	1.88	+	0.0445
cytoplasmic vesicle	2216	70	37.81	1.85	+	4.58x10-4
intracellular vesicle	2219	70	37.86	1.85	+	4.82x10-4
vesicle	4260	111	72.68	1.53	+	1.58x10-3
bounding membrane of organelle	1998	61	34.09	1.79	+	8.87x10-3
plasma membrane bounded cell projection	1861	56	31.75	1.76	+	0.0338
cell projection	1930	58	32.93	1.76	+	0.0246
cytosol	4923	146	83.99	1.74	+	3.90x10-10
Unclassified	2449	13	41.78	.31	-	0.0
Analysis Type: PANTHER Overrepresentation Test (release 20170413)
Annotation Version and Release Date: PANTHER version 13.0 Released 2017-11-12
Displaying only results with p<0.05
PANTHER GO-Slim Biological Process	Gene Total Number	Found Genes	expected	Fold Enrichment	+/-	P value
vesicle-mediated transport	800	31	13.65	2.27	+	5.75x10-3
Unclassified	10635	165	181.44	.91	-	0.0
Analysis Type: PANTHER Overrepresentation Test (release 20170413)
Annotation Version and Release Date: PANTHER version 13.0 Released 2017-11-12
Displaying only results with p<0.05
PANTHER GO-Slim Molecular Function	Gene Total Number	Found Genes	expected	Fold Enrichment	+/-	P value
Unclassified	12190	191	207.98	.92	-	0.0
Analysis Type: PANTHER Overrepresentation Test (release 20170413)
Annotation Version and Release Date: PANTHER version 13.0 Released 2017-11-12
Displaying only results with p<0.05
PANTHER GO-Slim Cellular Component	Gene Total Number	Found Genes	expected	Fold Enrichment	+/-	P value
intracellular	4976	113	84.90	1.33	+	0.0271
Unclassified	14246	229	243.05	.94	-	0.0
Analysis Type: PANTHER Overrepresentation Test (release 20170413)
Annotation Version and Release Date: PANTHER version 13.0 Released 2017-11-12
Displaying only results with p<0.05
PANTHER Pathways	Gene Total Number	Found Genes	expected	Fold Enrichment	+/-	P value
PDGF signaling pathway	144	10	2.46	4.07	+	0.0354
Unclassified	18605	290	317.42	.91	-	0.0
Analysis Type: PANTHER Overrepresentation Test (release 20170413)
Annotation Version and Release Date: PANTHER version 13.0 Released 2017-11-12
Displaying only results with p<0.05
PANTHER Protein Class	Gene Total Number	Found Genes	expected	Fold Enrichment	+/-	P value
Unclassified	13054	194	222.72	.87	-	0.0
Reactome pathways
Displaying only results with p<0.05, FDR<0.05
Pathway name	Entities found	Entities total	Entities ratio	Entities pValue	Entities FDR
Interleukin-18 signaling	5	11	0.001	1.74x10-5	0.016
