# Supplementary material for: NUMB and NUMBL differences in gene regulation
Source: Oncotarget. 2018 Jan 11;9(10):9219–34. doi: 10.18632/oncotarget.24186 (PMC5823667; doi:10.18632/oncotarget.24186)
Supplement: Supplementary file 6 [file oncotarget-09-9219-s006.xlsx]

## Sheet: Supplementary Table 7
Supplementary Table 7. GO and Reactome Pathway terms obtained from genes negatively correlated with NUMB.
Analysis Type: PANTHER Overrepresentation Test (release 20170413)
Annotation Version and Release Date: GO Ontology database Released 2017-10-23
Displaying only results with p<0.05
GO biological process complete	Gene Total Number	Found Genes	expected	Fold Enrichment	+/-	P value
SRP-dependent cotranslational protein targeting to membrane	93	15	.48	31.14	+	2.85x10-14
cotranslational protein targeting to membrane	99	15	.51	29.25	+	7.11x10-14
protein targeting to membrane	133	17	.69	24.68	+	6.68x10-15
protein targeting	277	21	1.43	14.64	+	1.39x10-14
intracellular protein transport	819	28	4.24	6.60	+	1.07x10-11
cellular protein localization	1338	29	6.93	4.18	+	2.49x10-7
protein localization	1927	29	9.98	2.91	+	9.63x10-4
macromolecule localization	2239	33	11.60	2.85	+	1.55x10-4
cellular macromolecule localization	1348	30	6.98	4.30	+	5.37x10-8
cellular localization	2282	33	11.82	2.79	+	2.46x10-4
intracellular transport	1527	30	7.91	3.79	+	1.13x10-6
establishment of localization in cell	1723	30	8.93	3.36	+	1.98x10-5
protein transport	1360	28	7.04	3.97	+	1.92x10-6
establishment of protein localization	1436	28	7.44	3.76	+	6.53x10-6
peptide transport	1385	28	7.17	3.90	+	2.90x10-6
amide transport	1407	29	7.29	3.98	+	8.18x10-7
nitrogen compound transport	1671	29	8.66	3.35	+	4.26x10-5
organic substance transport	2038	29	10.56	2.75	+	3.14x10-3
establishment of protein localization to membrane	218	18	1.13	15.94	+	1.11x10-12
protein localization to membrane	405	19	2.10	9.06	+	3.33x10-9
protein targeting to ER	102	15	.53	28.39	+	1.10x10-13
establishment of protein localization to endoplasmic reticulum	106	15	.55	27.32	+	1.92x10-13
establishment of protein localization to organelle	375	23	1.94	11.84	+	2.68x10-14
protein localization to organelle	607	24	3.14	7.63	+	7.28x10-11
protein localization to endoplasmic reticulum	125	16	.65	24.71	+	7.37x10-14
exonucleolytic nuclear-transcribed mRNA catabolic process involved in deadenylation-dependent decay	33	5	.17	29.25	+	8.37x10-3
nuclear-transcribed mRNA catabolic process, exonucleolytic	35	5	.18	27.58	+	0.0111
nuclear-transcribed mRNA catabolic process	199	20	1.03	19.40	+	4.56x10-16
mRNA catabolic process	212	20	1.10	18.21	+	1.53x10-15
negative regulation of gene expression	1636	27	8.47	3.19	+	4.68x10-4
RNA catabolic process	240	20	1.24	16.09	+	1.64x10-14
RNA metabolic process	3455	46	17.90	2.57	+	1.54x10-6
cellular macromolecule metabolic process	7017	74	36.35	2.04	+	1.65x10-9
cellular metabolic process	9022	80	46.74	1.71	+	8.99x10-7
cellular process	15042	101	77.92	1.30	+	3.35x10-4
metabolic process	9949	82	51.54	1.59	+	2.22x10-5
macromolecule metabolic process	7766	75	40.23	1.86	+	1.24x10-7
organic substance metabolic process	9511	79	49.27	1.60	+	6.28x10-5
nucleic acid metabolic process	3986	55	20.65	2.66	+	1.18x10-9
nucleobase-containing compound metabolic process	4548	58	23.56	2.46	+	4.70x10-9
organic cyclic compound metabolic process	4985	59	25.82	2.28	+	6.74x10-8
cellular nitrogen compound metabolic process	5175	63	26.81	2.35	+	1.43x10-9
nitrogen compound metabolic process	8629	75	44.70	1.68	+	3.65x10-5
heterocycle metabolic process	4725	59	24.48	2.41	+	6.24x10-9
cellular aromatic compound metabolic process	4761	58	24.66	2.35	+	3.51x10-8
primary metabolic process	9151	75	47.40	1.58	+	7.27x10-4
nucleobase-containing compound catabolic process	358	22	1.85	11.86	+	1.51x10-13
aromatic compound catabolic process	418	22	2.17	10.16	+	3.60x10-12
cellular catabolic process	1648	31	8.54	3.63	+	1.49x10-6
catabolic process	1943	32	10.06	3.18	+	1.92x10-5
cellular nitrogen compound catabolic process	405	22	2.10	10.49	+	1.89x10-12
organic cyclic compound catabolic process	451	22	2.34	9.42	+	1.68x10-11
organic substance catabolic process	1649	29	8.54	3.39	+	3.16x10-5
heterocycle catabolic process	403	22	2.09	10.54	+	1.71x10-12
cellular macromolecule catabolic process	856	24	4.43	5.41	+	1.03x10-7
macromolecule catabolic process	993	24	5.14	4.67	+	2.10x10-6
mRNA metabolic process	671	24	3.48	6.90	+	6.25x10-10
viral transcription	114	16	.59	27.09	+	1.77x10-14
viral gene expression	128	16	.66	24.13	+	1.06x10-13
viral process	654	22	3.39	6.49	+	2.63x10-8
symbiosis, encompassing mutualism through parasitism	727	22	3.77	5.84	+	2.00x10-7
interspecies interaction between organisms	764	22	3.96	5.56	+	5.14x10-7
nuclear-transcribed mRNA catabolic process, nonsense-mediated decay	119	15	.62	24.33	+	1.03x10-12
ribosomal small subunit biogenesis	74	9	.38	23.48	+	2.21x10-6
ribonucleoprotein complex biogenesis	468	30	2.42	12.37	+	2.46x10-20
cellular component biogenesis	2601	43	13.47	3.19	+	7.21x10-9
cellular component organization or biogenesis	5528	64	28.64	2.23	+	8.46x10-9
ribosome biogenesis	333	26	1.72	15.07	+	3.35x10-19
translational initiation	143	16	.74	21.60	+	5.89x10-13
translation	383	20	1.98	10.08	+	1.05x10-10
cellular protein metabolic process	3747	42	19.41	2.16	+	2.40x10-3
cellular macromolecule biosynthetic process	3678	43	19.05	2.26	+	4.61x10-4
macromolecule biosynthetic process	3744	43	19.39	2.22	+	7.78x10-4
peptide biosynthetic process	410	20	2.12	9.42	+	3.67x10-10
peptide metabolic process	538	20	2.79	7.18	+	4.97x10-8
cellular amide metabolic process	696	21	3.61	5.82	+	6.42x10-7
organonitrogen compound biosynthetic process	1434	22	7.43	2.96	+	0.0338
amide biosynthetic process	480	20	2.49	8.04	+	6.44x10-9
cellular nitrogen compound biosynthetic process	3472	39	17.99	2.17	+	7.74x10-3
gene expression	3763	53	19.49	2.72	+	2.05x10-9
ribosome assembly	66	7	.34	20.47	+	5.82x10-4
ribonucleoprotein complex assembly	208	11	1.08	10.21	+	1.20x10-4
ribonucleoprotein complex subunit organization	221	11	1.14	9.61	+	2.21x10-4
macromolecular complex subunit organization	1762	25	9.13	2.74	+	0.0261
cellular macromolecular complex assembly	818	21	4.24	4.96	+	1.16x10-5
macromolecular complex assembly	1497	23	7.75	2.97	+	0.019
organelle organization	3168	37	16.41	2.25	+	6.56x10-3
ribosomal large subunit biogenesis	70	7	.36	19.30	+	8.64x10-4
rRNA processing	259	24	1.34	17.89	+	3.81x10-19
rRNA metabolic process	285	24	1.48	16.26	+	3.42x10-18
ncRNA metabolic process	560	25	2.90	8.62	+	1.17x10-12
ncRNA processing	400	24	2.07	11.58	+	7.42x10-15
RNA processing	887	31	4.59	6.75	+	1.22x10-13
protein import	171	8	.89	9.03	+	0.0302
RNA localization	222	10	1.15	8.70	+	2.44x10-3
Unclassified	3561	6	18.45	.33	-	0.0
Analysis Type: PANTHER Overrepresentation Test (release 20170413)
Annotation Version and Release Date: GO Ontology database Released 2017-10-23
Displaying only results with p<0.05
GO molecular function complete	Gene Total Number	Found Genes	expected	Fold Enrichment	+/-	P value
structural constituent of ribosome	169	17	.88	19.42	+	1.23x10-13
structural molecule activity	731	18	3.79	4.75	+	1.38x10-4
RNA binding	1648	42	8.54	4.92	+	1.51x10-15
nucleic acid binding	4081	53	21.14	2.51	+	2.01x10-8
organic cyclic compound binding	6096	65	31.58	2.06	+	8.79x10-8
binding	14867	97	77.01	1.26	+	0.0131
heterocyclic compound binding	6011	65	31.14	2.09	+	4.50x10-8
protein binding	11482	82	59.48	1.38	+	0.0214
Unclassified	3551	6	18.39	.33	-	0.0
Analysis Type: PANTHER Overrepresentation Test (release 20170413)
Annotation Version and Release Date: GO Ontology database Released 2017-10-23
Displaying only results with p<0.05
GO cellular component complete	Gene Total Number	Found Genes	expected	Fold Enrichment	+/-	P value
prespliceosome	22	4	.11	35.10	+	8.20x10-3
intracellular ribonucleoprotein complex	832	31	4.31	7.19	+	3.21x10-15
intracellular part	14239	100	73.76	1.36	+	2.96x10-6
intracellular	14585	101	75.55	1.34	+	4.07x10-6
ribonucleoprotein complex	835	32	4.33	7.40	+	3.56x10-16
macromolecular complex	5057	64	26.20	2.44	+	1.64x10-11
nuclear part	4290	67	22.22	3.01	+	1.67x10-17
nucleus	7127	70	36.92	1.90	+	1.33x10-7
intracellular membrane-bounded organelle	10704	85	55.45	1.53	+	6.80x10-6
intracellular organelle	12438	91	64.43	1.41	+	5.28x10-5
organelle	13423	94	69.53	1.35	+	2.01x10-4
membrane-bounded organelle	12436	91	64.42	1.41	+	5.22x10-5
intracellular organelle part	8893	87	46.07	1.89	+	1.63x10-12
organelle part	9106	88	47.17	1.87	+	1.64x10-12
small-subunit processome	35	6	.18	33.09	+	4.99x10-5
preribosome	78	7	.40	17.32	+	2.77x10-4
cytosolic large ribosomal subunit	64	9	.33	27.15	+	9.73x10-8
cytosolic part	249	15	1.29	11.63	+	6.00x10-9
cytosol	4923	53	25.50	2.08	+	1.12x10-5
cytoplasmic part	9425	73	48.82	1.50	+	3.38x10-3
cytoplasm	11364	84	58.87	1.43	+	7.06x10-4
large ribosomal subunit	120	11	.62	17.70	+	6.42x10-8
ribosomal subunit	193	16	1.00	16.00	+	9.01x10-12
ribosome	249	18	1.29	13.96	+	1.67x10-12
intracellular non-membrane-bounded organelle	4044	53	20.95	2.53	+	5.95x10-9
non-membrane-bounded organelle	4044	53	20.95	2.53	+	5.95x10-9
cytosolic ribosome	118	14	.61	22.90	+	3.99x10-12
spliceosomal tri-snRNP complex	31	4	.16	24.91	+	0.0312
90S preribosome	32	4	.17	24.13	+	0.0353
cytosolic small ribosomal subunit	47	5	.24	20.54	+	7.21x10-3
nucleolus	946	24	4.90	4.90	+	1.23x10-7
nuclear lumen	3934	64	20.38	3.14	+	3.38x10-17
intracellular organelle lumen	5048	71	26.15	2.72	+	1.49x10-16
organelle lumen	5048	71	26.15	2.72	+	1.49x10-16
membrane-enclosed lumen	5048	71	26.15	2.72	+	1.49x10-16
organelle envelope	1175	22	6.09	3.61	+	1.92x10-4
envelope	1175	22	6.09	3.61	+	1.92x10-4
nucleoplasm	3318	53	17.19	3.08	+	1.62x10-12
catalytic complex	1387	20	7.18	2.78	+	3.80x10-2
protein complex	3225	38	16.71	2.27	+	5.34x10-4
Unclassified	2449	5	12.69	.39	-	0.0
integral component of membrane	5795	10	30.02	.33	-	2.73x10-3
intrinsic component of membrane	5918	10	30.66	.33	-	1.49x10-3
membrane part	7087	15	36.71	.41	-	2.73x10-3
plasma membrane	5407	9	28.01	.32	-	4.71x10-3
cell periphery	5515	9	28.57	.32	-	2.79x10-3
Analysis Type: PANTHER Overrepresentation Test (release 20170413)
Annotation Version and Release Date: PANTHER version 13.0 Released 2017-11-12
Displaying only results with p<0.05
PANTHER GO-Slim Biological Process	Gene Total Number	Found Genes	expected	Fold Enrichment	+/-	P value
rRNA metabolic process	111	10	.57	17.39	+	1.03x10-7
RNA metabolic process	1023	19	5.30	3.59	+	3.04x10-4
nucleobase-containing compound metabolic process	2050	27	10.62	2.54	+	1.04x10-3
primary metabolic process	4346	39	22.51	1.73	+	0.0441
cellular component biogenesis	504	19	2.61	7.28	+	3.80x10-9
cellular component organization or biogenesis	1685	29	8.73	3.32	+	1.38x10-6
protein targeting	160	6	.83	7.24	+	0.0467
organelle organization	1152	17	5.97	2.85	+	0.0215
cellular process	7905	61	40.95	1.49	+	0.0171
Unclassified	10635	42	55.09	.76	-	0.0
biological regulation	3653	5	18.92	.26	-	0.0133
Analysis Type: PANTHER Overrepresentation Test (release 20170413)
Annotation Version and Release Date: PANTHER version 13.0 Released 2017-11-12
Displaying only results with p<0.05
PANTHER GO-Slim Molecular Function	Gene Total Number	Found Genes	expected	Fold Enrichment	+/-	P value
structural constituent of ribosome	123	11	.64	17.26	+	1.09x10-8
structural molecule activity	480	12	2.49	4.83	+	1.42x10-3
RNA binding	415	14	2.15	6.51	+	6.59x10-6
nucleic acid binding	1612	21	8.35	2.51	+	0.0133
Unclassified	12190	52	63.15	.82	-	0.0
Analysis Type: PANTHER Overrepresentation Test (release 20170413)
Annotation Version and Release Date: PANTHER version 13.0 Released 2017-11-12
Displaying only results with p<0.05
PANTHER GO-Slim Cellular Component	Gene Total Number	Found Genes	expected	Fold Enrichment	+/-	P value
ribosome	156	14	.81	17.32	+	7.80x10-12
ribonucleoprotein complex	415	25	2.15	11.63	+	8.27x10-18
macromolecular complex	2153	43	11.15	3.86	+	7.08x10-14
nucleolus	113	8	.59	13.67	+	1.01x10-5
nucleus	1839	26	9.53	2.73	+	1.20x10-4
organelle	3734	53	19.34	2.74	+	1.07x10-11
cytosol	468	17	2.42	7.01	+	2.30x10-8
cytoplasm	2927	37	15.16	2.44	+	6.33x10-6
intracellular	4976	59	25.78	2.29	+	4.46x10-10
cell part	6050	59	31.34	1.88	+	1.59x10-6
mitochondrion	482	11	2.50	4.41	+	2.75x10-3
protein complex	1802	24	9.33	2.57	+	8.93x10-4
Unclassified	14246	49	73.80	.66	-	0.0
Analysis Type: PANTHER Overrepresentation Test (release 20170413)
Annotation Version and Release Date: PANTHER version 13.0 Released 2017-11-12
Displaying only results with p<0.05
PANTHER Pathways	Gene Total Number	Found Genes	expected	Fold Enrichment	+/-	P value
Unclassified	18605	101	96.38	1.05	+	0.0
Analysis Type: PANTHER Overrepresentation Test (release 20170413)
Annotation Version and Release Date: PANTHER version 13.0 Released 2017-11-12
Displaying only results with p<0.05
PANTHER Protein Class	Gene Total Number	Found Genes	expected	Fold Enrichment	+/-	P value
ribosomal protein	153	15	.79	18.93	+	9.11x10-13
RNA binding protein	625	29	3.24	8.96	+	2.32x10-17
nucleic acid binding	1568	36	8.12	4.43	+	1.85x10-12
mRNA splicing factor	89	5	.46	10.85	+	0.0223
mRNA processing factor	130	6	.67	8.91	+	0.0133
Unclassified	13054	47	67.62	.70	-	0.0
Reactome pathways
Displaying only results with p<0.05, FDR<0.05
Pathway name	Entities found	Entities total	Entities ratio	Entities pValue	Entities FDR
Nonsense Mediated Decay (NMD) independent of the Exon Junction Complex (EJC)	17	101	0.007	1.11x10-16	6,00x10-15
Formation of a pool of free 40S subunits	17	106	0.008	1.11x10-16	6,00x10-15
GTP hydrolysis and joining of the 60S ribosomal subunit	18	122	0.009	1.11x10-16	6,00x10-15
Major pathway of rRNA processing in the nucleolus and cytosol	27	189	0.014	1.11x10-16	6,00x10-15
Peptide chain elongation	17	99	0.007	1.11x10-16	6,00x10-15
Eukaryotic Translation Termination	17	108	0.008	1.11x10-16	6,00x10-15
rRNA processing in the nucleus and cytosol	27	207	0.015	1.11x10-16	6,00x10-15
Eukaryotic Translation Initiation	18	131	0.01	1.11x10-16	6,00x10-15
Cap-dependent Translation Initiation	18	131	0.01	1.11x10-16	6,00x10-15
Eukaryotic Translation Elongation	17	104	0.008	1.11x10-16	6,00x10-15
rRNA processing	27	245	0.018	1.11x10-16	6,00x10-15
Metabolism of RNA	40	782	0.058	1.11x10-16	6,00x10-15
Viral mRNA Translation	17	113	0.008	2.22x10-16	1.11x10-14
Selenocysteine synthesis	17	116	0.009	4.44x10-16	2.04x10-14
L13a-mediated translational silencing of Ceruloplasmin expression	17	118	0.009	5.55x10-16	2.39x10-14
SRP-dependent cotranslational protein targeting to membrane	17	121	0.009	7.77x10-16	3.11x10-14
Nonsense-Mediated Decay (NMD)	17	124	0.009	1.11x10-15	4,00x10-14
Nonsense Mediated Decay (NMD) enhanced by the Exon Junction Complex (EJC)	17	124	0.009	1.11x10-15	4,00x10-14
Regulation of expression of SLITs and ROBOs	19	183	0.014	3.11x10-15	1.06x10-13
Influenza Viral RNA Transcription and Replication	18	173	0.013	1.7x10-14	5.44x10-13
Selenoamino acid metabolism	18	184	0.014	4.77x10-14	1.48x10-12
Influenza Life Cycle	18	186	0.014	5.72x10-14	1.66x10-12
Influenza Infection	18	197	0.015	1.49x10-13	4.17x10-12
Signaling by ROBO receptors	19	235	0.017	2.5x10-13	6.75x10-12
Translation	21	339	0.025	1.88x10-12	4.89x10-11
Infectious disease	21	536	0.04	7.22x10-9	1.81x10-7
Axon guidance	21	585	0.043	3.22x10-8	7.72x10-7
Metabolism of amino acids and derivatives	22	647	0.048	3.74x10-8	8.6x10-7
rRNA modification in the nucleus and cytosol	8	71	0.005	2.38x10-7	5.24x10-6
Synthesis of DNA	7	113	0.008	6.36x10-5	1.29x10-3
G2/M Checkpoints	8	154	0.011	6.45x10-5	1.29x10-3
S Phase	8	157	0.012	7.37x10-5	1.4x10-3
DNA Replication	7	122	0.009	1.02x10-4	1.94x10-3
Formation of the ternary complex, and subsequently, the 43S complex	5	54	0.004	1.18x10-4	2.12x10-3
Translation initiation complex formation	5	63	0.005	2.4x10-4	4.31x10-3
Deadenylation-dependent mRNA decay	5	65	0.005	2.76x10-4	4.69x10-3
Ribosomal scanning and start codon recognition	5	66	0.005	2.96x10-4	5.03x10-3
Activation of the mRNA upon binding of the cap-binding complex and eIFs, and subsequent binding to 43S	5	67	0.005	3.17x10-4	5.04x10-3
Assembly of the pre-replicative complex	5	68	0.005	3.39x10-4	5.04x10-3
Developmental Biology	22	1.152	0.085	3.44x10-4	5.04x10-3
DNA strand elongation	4	38	0.003	3.6x10-4	5.04x10-3
Activation of ATR in response to replication stress	4	39	0.003	3.97x10-4	5.55x10-3
Processing of Capped Intron-Containing Pre-mRNA	9	256	0.019	4.13x10-4	5.6x10-3
Orc1 removal from chromatin	5	73	0.005	4.67x10-4	5.6x10-3
Switching of origins to a post-replicative state	5	73	0.005	4.67x10-4	5.6x10-3
Removal of licensing factors from origins	5	75	0.006	5.27x10-4	6.33x10-3
Regulation of DNA replication	5	78	0.006	6.28x10-4	6.91x10-3
Translesion synthesis by REV1	3	19	0.001	6.41x10-4	7.06x10-3
Translesion synthesis by POLI	3	20	0.001	7.43x10-4	8.18x10-3
Translesion synthesis by POLK	3	21	0.002	8.55x10-4	9.41x10-3
Pink/Parkin Mediated Mitophagy	3	22	0.002	9.77x10-4	9.77x10-3
Metabolism of proteins	34	2.326	0.172	1.06x10-3	0.0106
M/G1 Transition	5	88	0.007	1.07x10-3	0.0107
DNA Replication Pre-Initiation	5	88	0.007	1.07x10-3	0.0107
mRNA Splicing - Major Pathway	7	185	0.014	1.21x10-3	0.0109
Ubiquitin-dependent degradation of Cyclin D	4	53	0.004	1.23x10-3	0.0111
Ubiquitin-dependent degradation of Cyclin D1	4	53	0.004	1.23x10-3	0.0111
Translesion Synthesis by POLH	3	24	0.002	1.25x10-3	0.011
mRNA decay by 3' to 5' exoribonuclease	3	24	0.002	1.25x10-3	0.0113
Regulation of mRNA stability by proteins that bind AU-rich elements	5	93	0.007	1.37x10-3	0.0123
Complex I biogenesis	4	57	0.004	1.61x10-3	0.0134
mRNA Splicing	7	196	0.015	1.67x10-3	0.0134
Gap-filling DNA repair synthesis and ligation in GG-NER	3	27	0.002	1.75x10-3	0.014
G1/S Transition	6	148	0.011	1.92x10-3	0.0153
Processing of Capped Intronless Pre-mRNA	3	28	0.002	1.94x10-3	0.0155
Mitophagy	3	29	0.002	2.14x10-3	0.0171
SCF(Skp2)-mediated degradation of p27/p21	4	62	0.005	2.18x10-3	0.0174
Recognition of DNA damage by PCNA-containing replication complex	3	30	0.002	2.36x10-3	0.0189
TFAP2A acts as a transcriptional repressor during retinoic acid induced cell differentiation	2	9	0.001	2.86x10-3	0.0215
Cell Cycle Checkpoints	8	279	0.021	3.08x10-3	0.0215
Respiratory electron transport	5	115	0.009	3.4x10-3	0.0238
SLBP independent Processing of Histone Pre-mRNAs	2	10	0.001	3.51x10-3	0.0246
Termination of translesion DNA synthesis	3	35	0.003	3.63x10-3	0.0254
HDR through Homologous Recombination (HRR)	4	72	0.005	3.71x10-3	0.0259
Mitotic G1-G1/S phases	6	171	0.013	3.89x10-3	0.0272
SLBP Dependent Processing of Replication-Dependent Histone Pre-mRNAs	2	11	0.001	4.23x10-3	0.0296
Unwinding of DNA	2	12	0.001	5,00x10-3	0.035
Dual Incision in GG-NER	3	41	0.003	5.62x10-3	0.0393
Presynaptic phase of homologous DNA pairing and strand exchange	3	41	0.003	5.62x10-3	0.0393
Cell Cycle	13	680	0.05	6.14x10-3	0.0409
Homologous DNA Pairing and Strand Exchange	3	44	0.003	6.81x10-3	0.0409
Cyclin A:Cdk2-associated events at S phase entry	4	86	0.006	6.88x10-3	0.0413
Cyclin E associated events during G1/S transition	4	87	0.006	7.16x10-3	0.043
