# Supplementary material for: NUMB and NUMBL differences in gene regulation
Source: Oncotarget. 2018 Jan 11;9(10):9219–34. doi: 10.18632/oncotarget.24186 (PMC5823667; doi:10.18632/oncotarget.24186)
Supplement: Supplementary file 7 [file oncotarget-09-9219-s007.xlsx]

## Sheet: Supplementary Table 8
Supplementary Table 8. List of common GO and Reactome terms obtained from genes negatively correlated both with NUMB and NUMBL.
GO-term		Reactome pathway term
RNA processing	nitrogen compound transport	Ubiquitin-dependent degradation of Cyclin D
RNA binding	nitrogen compound metabolic process	Ubiquitin-dependent degradation of Cyclin D1
RNA binding protein	cellular nitrogen compound metabolic process	Cyclin A:Cdk2-associated events at S phase entry
ribosome	organonitrogen compound biosynthetic process	Cyclin E associated events during G1/S transition
ribosome biogenesis	cellular amide metabolic process	SCF(Skp2)-mediated degradation of p27/p21
large ribosomal subunit	amide transport	Assembly of the pre-replicative complex
ribosomal subunit	amide biosynthetic process	Regulation of DNA replication
ribosomal protein	organic cyclic compound binding	DNA Replication Pre-Initiation
structural constituent of ribosome	heterocyclic compound binding	DNA Replication
rRNA metabolic process	macromolecular complex subunit organization	M/G1 Transition
translation	cellular macromolecular complex assembly	G1/S Transition
mRNA splicing factor	macromolecular complex assembly	Synthesis of DNA
mRNA processing factor	cellular component biogenesis	S Phase
mRNA metabolic process	establishment of protein localization	Mitotic G1-G1/S phases
ncRNA processing	protein transport	G2/M Checkpoints
ncRNA metabolic process	peptide transport	Cell Cycle Checkpoints
intracellular ribonucleoprotein complex	intracellular transport	Orc1 removal from chromatin
ribonucleoprotein complex assembly	establishment of localization in cell	Switching of origins to a post-replicative state
ribonucleoprotein complex biogenesis	intracellular protein transport	Removal of licensing factors from origins
ribonucleoprotein complex	intracellular non-membrane-bounded organelle	Translation
macromolecule metabolic process	non-membrane-bounded organelle	Metabolism of RNA
organic substance metabolic process	intracellular organelle lumen	Processing of Capped Intronless Pre-mRNA
cellular protein metabolic process	organelle lumen	Processing of Capped Intron-Containing Pre-mRNA
primary metabolic process	membrane-enclosed lumen	mRNA Splicing
cellular macromolecule metabolic process	nuclear part	mRNA Splicing - Major Pathway
organic cyclic compound metabolic process	organelle envelope	Regulation of mRNA stability by proteins that bind AU-rich elements
macromolecule catabolic process	envelope	Metabolism of proteins
organic substance catabolic process	nucleolus	Complex I biogenesis
catalytic complex	nuclear lumen	Respiratory electron transport
catabolic process	nucleoplasm
cellular macromolecule catabolic process	plasma membrane
cellular catabolic process	cell periphery
peptide biosynthetic process	mitochondrion
peptide metabolic process
